# Supplementary material for: ﻿Ground spiders (Araneae, Gnaphosidae) from Jiangxi Province, China
Source: Zookeys. 2022 Jun 24;1108:189–207. doi: 10.3897/zookeys.1108.85655 (PMC9848727; doi:10.3897/zookeys.1108.85655)
Supplement: XML Treatment for Haplodrassus [file zookeys.1108.85655-treatment1.xml]

<!DOCTYPE tp:taxon-treatment
  PUBLIC "-//TaxonX//DTD Taxonomic Treatment Publishing DTD v0 20100105//EN" "tax-treatment-NSO.dtd">
<tp:taxon-treatment xmlns:tp="http://www.plazi.org/taxpub"><tp:treatment-meta><kwd-group><label>Taxon classification</label><kwd>
                <named-content content-type="kingdom">Animalia</named-content>
              </kwd><kwd>
                <named-content content-type="order">Araneae</named-content>
              </kwd><kwd>
                <named-content content-type="family">Gnaphosidae</named-content>
              </kwd></kwd-group><mixed-citation publication-type="journal"><person-group><name><surname>Liu</surname><given-names>Ke-Ke</given-names></name><name><surname>Yan</surname><given-names>Jing</given-names></name><name><surname>Xiao</surname><given-names>Qi-xin</given-names></name><name><surname>Luo</surname><given-names>Chong</given-names></name><name><surname>Xiao</surname><given-names>Yong-hong</given-names></name><name><surname>Fomichev</surname><given-names>Alexander A.</given-names></name></person-group><article-title>﻿Ground spiders (<tp:taxon-name><tp:taxon-name-part taxon-name-part-type="order">Araneae</tp:taxon-name-part></tp:taxon-name>, <tp:taxon-name><tp:taxon-name-part taxon-name-part-type="family">Gnaphosidae</tp:taxon-name-part></tp:taxon-name>) from Jiangxi Province, China</article-title><source>Zookeys</source><day>24</day><month>06</month><year>2022</year><volume>1108</volume><fpage>189</fpage><lpage>207</lpage><pub-id pub-id-type="doi">10.3897/zookeys.1108.85655</pub-id></mixed-citation></tp:treatment-meta><tp:nomenclature><label>﻿Genus</label><tp:taxon-name>
              <object-id xmlns:xlink="http://www.w3.org/1999/xlink" content-type="arpha" xlink:type="simple">ED84DC85-289C-5555-BCCA-F4E499D1D1A3</object-id>
              <tp:taxon-name-part taxon-name-part-type="genus" reg="Haplodrassus">Haplodrassus</tp:taxon-name-part>
            </tp:taxon-name><tp:taxon-authority>Chamberlin, 1922</tp:taxon-authority></tp:nomenclature><tp:treatment-sec sec-type="comments" id="SECID0EAZAE"><title>Comments.</title><p>This genus includes 83 species, mainly distributed in the Palaearctic (WSC 2022). A smaller number of species are known from the Nearctic and Oriental realms (WSC 2022). The genus was divided into nine species groups, based on morphological characteristics, by <xref ref-type="bibr" rid="B19">Omelko and Marusik (2012)</xref>, i.e., the <italic>caspius</italic>, <italic>dalmatensis</italic>, <italic>kulczynskii</italic>, <italic>mediterraneus</italic>, <italic><tp:taxon-name><tp:taxon-name-part taxon-name-part-type="genus" reg="Haplodrassus"/><tp:taxon-name-part taxon-name-part-type="species" reg="montanus">montanus</tp:taxon-name-part></tp:taxon-name></italic>, <italic>signifier</italic>, <italic>silvestris</italic>, <italic>tegulatus</italic>, and <italic>umbratilis</italic> groups. To date, only 13 species of <italic><tp:taxon-name><tp:taxon-name-part taxon-name-part-type="genus" reg="Haplodrassus">Haplodrassus</tp:taxon-name-part></tp:taxon-name></italic> are recorded from China. Except for <italic><tp:taxon-name><tp:taxon-name-part taxon-name-part-type="genus" reg="Haplodrassus">Haplodrassus</tp:taxon-name-part><tp:taxon-name-part taxon-name-part-type="species" reg="guiyangensis">guiyangensis</tp:taxon-name-part></tp:taxon-name></italic> Yan &amp; Yu, 2021, the others were recorded more than 10 years ago.</p></tp:treatment-sec><ref-list><ref id="B19"><mixed-citation xmlns:xlink="http://www.w3.org/1999/xlink" xlink:type="simple"><person-group><name name-style="western"><surname>Omelko</surname><given-names>MM</given-names></name><name name-style="western"><surname>Marusik</surname><given-names>YM</given-names></name></person-group> (<year>2012</year>) <article-title>A review of the <italic><tp:taxon-name><tp:taxon-name-part taxon-name-part-type="genus">Haplodrassus</tp:taxon-name-part><tp:taxon-name-part taxon-name-part-type="species">montanus</tp:taxon-name-part></tp:taxon-name></italic>-group (<tp:taxon-name><tp:taxon-name-part taxon-name-part-type="order">Aranei</tp:taxon-name-part></tp:taxon-name>: <tp:taxon-name><tp:taxon-name-part taxon-name-part-type="family">Gnaphosidae</tp:taxon-name-part></tp:taxon-name>) in the east Palearctic and preliminary grouping of the genus.</article-title><source><tp:taxon-name><tp:taxon-name-part taxon-name-part-type="phylum">Arthropoda</tp:taxon-name-part></tp:taxon-name> Selecta</source><volume>21</volume>(<issue>4</issue>): <fpage>339</fpage>–<lpage>348</lpage>. <ext-link xlink:href="10.15298/arthsel.21.4.04" ext-link-type="doi" xlink:type="simple">https://doi.org/10.15298/arthsel.21.4.04</ext-link></mixed-citation></ref></ref-list></tp:taxon-treatment>
