# Supplementary material for: ﻿Ground spiders (Araneae, Gnaphosidae) from Jiangxi Province, China
Source: Zookeys. 2022 Jun 24;1108:189–207. doi: 10.3897/zookeys.1108.85655 (PMC9848727; doi:10.3897/zookeys.1108.85655)
Supplement: XML Treatment for Haplodrassus yinae [file zookeys.1108.85655-treatment2.xml]

<!DOCTYPE tp:taxon-treatment
  PUBLIC "-//TaxonX//DTD Taxonomic Treatment Publishing DTD v0 20100105//EN" "tax-treatment-NSO.dtd">
<tp:taxon-treatment xmlns:tp="http://www.plazi.org/taxpub"><tp:treatment-meta><kwd-group><label>Taxon classification</label><kwd>
                <named-content content-type="kingdom">Animalia</named-content>
              </kwd><kwd>
                <named-content content-type="order">Araneae</named-content>
              </kwd><kwd>
                <named-content content-type="family">Gnaphosidae</named-content>
              </kwd></kwd-group><mixed-citation publication-type="journal"><person-group><name><surname>Liu</surname><given-names>Ke-Ke</given-names></name><name><surname>Yan</surname><given-names>Jing</given-names></name><name><surname>Xiao</surname><given-names>Qi-xin</given-names></name><name><surname>Luo</surname><given-names>Chong</given-names></name><name><surname>Xiao</surname><given-names>Yong-hong</given-names></name><name><surname>Fomichev</surname><given-names>Alexander A.</given-names></name></person-group><article-title>﻿Ground spiders (<tp:taxon-name><tp:taxon-name-part taxon-name-part-type="order">Araneae</tp:taxon-name-part></tp:taxon-name>, <tp:taxon-name><tp:taxon-name-part taxon-name-part-type="family">Gnaphosidae</tp:taxon-name-part></tp:taxon-name>) from Jiangxi Province, China</article-title><source>Zookeys</source><day>24</day><month>06</month><year>2022</year><volume>1108</volume><fpage>189</fpage><lpage>207</lpage><pub-id pub-id-type="doi">10.3897/zookeys.1108.85655</pub-id></mixed-citation></tp:treatment-meta><tp:nomenclature><label>﻿</label><tp:taxon-name>
              <object-id xmlns:xlink="http://www.w3.org/1999/xlink" content-type="arpha" xlink:type="simple">F957AC71-2FCC-562B-B5AE-842B3218E5F3</object-id>
              <tp:taxon-name-part taxon-name-part-type="genus" reg="Haplodrassus">Haplodrassus</tp:taxon-name-part>
              <tp:taxon-name-part taxon-name-part-type="species" reg="yinae">yinae</tp:taxon-name-part>
              <object-id xmlns:xlink="http://www.w3.org/1999/xlink" content-type="zoobank" xlink:type="simple">https://zoobank.org/A9BEB099-2D07-4226-B5BF-95D11DD643AC</object-id>
            </tp:taxon-name><tp:taxon-authority>Liu</tp:taxon-authority><tp:taxon-status xmlns:xlink="http://www.w3.org/1999/xlink" xlink:type="simple">sp. nov.</tp:taxon-status><xref ref-type="fig" rid="F1">Figs 1</xref><xref ref-type="fig" rid="F2">, 2</xref><xref ref-type="fig" rid="F3">, 3</xref><tp:nomenclature-citation-list><tp:nomenclature-citation><tp:taxon-name>
                  <tp:taxon-name-part taxon-name-part-type="genus" reg="Haplodrassus">Haplodrassus</tp:taxon-name-part>
                  <tp:taxon-name-part taxon-name-part-type="species" reg="montanus">montanus</tp:taxon-name-part>
                </tp:taxon-name><comment><xref ref-type="bibr" rid="B25">Yin et al., 2012</xref>: 1177, fig. 627a–f (♂♀).</comment></tp:nomenclature-citation></tp:nomenclature-citation-list></tp:nomenclature><tp:treatment-sec sec-type="material" id="SECID0E43AE"><title>Material examined.</title><p><bold><italic>Holotype</italic></bold> ♂, China: Jiangxi Province, Ji’an City, Jinggangshan County Level City, Jinggang Mountain National Nature Reserve, Dongshang Town, Jiangshan Village, <named-content xmlns:xlink="http://www.w3.org/1999/xlink" content-type="dwc:verbatimCoordinates" xlink:type="simple"><named-content content-type="geo-json" specific-use="{&#34;type&#34;:&#34;Point&#34;,&#34;coordinates&#34;:[113.914903,26.767100]}" id="NCID0EL4AE" xlink:type="simple">26°46'01.56"N, 113°54'53.65"E</named-content></named-content>, 326 m, 4.II.2021, K. Liu et al. leg. <bold><italic>Paratypes</italic></bold>: 2 ♂, 1 ♀, the same data as the holotype.</p></tp:treatment-sec><tp:treatment-sec sec-type="etymology" id="SECID0ET4AE"><title>Etymology.</title><p>The specific name is a matronym in honour of Prof. Changmin Yin, the first to find and recognise this species, in honour of her great contribution to Chinese arachnology; noun (name) in genitive case.</p></tp:treatment-sec><tp:treatment-sec sec-type="diagnosis" id="SECID0EY4AE"><title>Diagnosis.</title><p>The new species belongs to the <italic><tp:taxon-name><tp:taxon-name-part taxon-name-part-type="genus" reg="Haplodrassus"/><tp:taxon-name-part taxon-name-part-type="species" reg="montanus">montanus</tp:taxon-name-part></tp:taxon-name></italic> group. The male of the new species is similar to <italic><tp:taxon-name><tp:taxon-name-part taxon-name-part-type="genus" reg="Haplodrassus">H.</tp:taxon-name-part><tp:taxon-name-part taxon-name-part-type="species" reg="guiyangensis">guiyangensis</tp:taxon-name-part></tp:taxon-name></italic> Yan &amp; Yu, 2021, <italic><tp:taxon-name><tp:taxon-name-part taxon-name-part-type="genus" reg="Haplodrassus">H.</tp:taxon-name-part><tp:taxon-name-part taxon-name-part-type="species" reg="hatsushibai">hatsushibai</tp:taxon-name-part></tp:taxon-name></italic> Kamura, 2007, <italic><tp:taxon-name><tp:taxon-name-part taxon-name-part-type="genus" reg="Haplodrassus">H.</tp:taxon-name-part><tp:taxon-name-part taxon-name-part-type="species" reg="huarong">huarong</tp:taxon-name-part></tp:taxon-name></italic> Yin &amp; Bao, 2012, and <italic><tp:taxon-name><tp:taxon-name-part taxon-name-part-type="genus" reg="Haplodrassus">H.</tp:taxon-name-part><tp:taxon-name-part taxon-name-part-type="species" reg="montanus">montanus</tp:taxon-name-part></tp:taxon-name></italic> Paik &amp; Sohn, 1984 in having an oval tegulum, a bifurcate embolic apophysis (<abbrev xmlns:xlink="http://www.w3.org/1999/xlink" xlink:title="embolic apophysis" id="ABBRID0EU6AE" xlink:type="simple">EA</abbrev>), and a hook-shaped median apophysis (<abbrev xmlns:xlink="http://www.w3.org/1999/xlink" xlink:title="median apophysis" id="ABBRID0EY6AE" xlink:type="simple">MA</abbrev>), but it can be differentiated from <italic><tp:taxon-name><tp:taxon-name-part taxon-name-part-type="genus" reg="Haplodrassus">H.</tp:taxon-name-part><tp:taxon-name-part taxon-name-part-type="species" reg="hatsushibai">hatsushibai</tp:taxon-name-part></tp:taxon-name></italic> and <italic><tp:taxon-name><tp:taxon-name-part taxon-name-part-type="genus" reg="Haplodrassus">H.</tp:taxon-name-part><tp:taxon-name-part taxon-name-part-type="species" reg="montanus">montanus</tp:taxon-name-part></tp:taxon-name></italic> by the absence of the basal tooth on the embolus (cf. Figs <xref ref-type="fig" rid="F1">1D</xref>, <xref ref-type="fig" rid="F2">2A, B</xref> vs <xref ref-type="bibr" rid="B19">Omelko and Marusik 2012</xref>: figs 7, 10). In addition, <italic><tp:taxon-name><tp:taxon-name-part taxon-name-part-type="genus" reg="Haplodrassus">H.</tp:taxon-name-part><tp:taxon-name-part taxon-name-part-type="species" reg="yinae">yinae</tp:taxon-name-part></tp:taxon-name></italic> sp. nov. possess 5 or 6 ridges on the embolic base (vs 6–8 ridges in <italic><tp:taxon-name><tp:taxon-name-part taxon-name-part-type="genus" reg="Haplodrassus">H.</tp:taxon-name-part><tp:taxon-name-part taxon-name-part-type="species" reg="guiyangensis">guiyangensis</tp:taxon-name-part></tp:taxon-name></italic>; 7 or 8 ridges in <italic><tp:taxon-name><tp:taxon-name-part taxon-name-part-type="genus" reg="Haplodrassus">H.</tp:taxon-name-part><tp:taxon-name-part taxon-name-part-type="species" reg="hatsushibai">hatsushibai</tp:taxon-name-part></tp:taxon-name></italic>; 6 or 7 ridges in <italic><tp:taxon-name><tp:taxon-name-part taxon-name-part-type="genus" reg="Haplodrassus">H.</tp:taxon-name-part><tp:taxon-name-part taxon-name-part-type="species" reg="huarong">huarong</tp:taxon-name-part></tp:taxon-name></italic>; 3 or 4 ridges in <italic><tp:taxon-name><tp:taxon-name-part taxon-name-part-type="genus" reg="Haplodrassus">H.</tp:taxon-name-part><tp:taxon-name-part taxon-name-part-type="species" reg="montanus">montanus</tp:taxon-name-part></tp:taxon-name></italic>) (cf. Fig. <xref ref-type="fig" rid="F1">1C, D</xref> vs <xref ref-type="bibr" rid="B23">Yan et al. 2021</xref>: figs 1A, C, 2A, B and <xref ref-type="bibr" rid="B19">Omelko and Marusik 2012</xref>: figs 7, 8, 10, 11) and has a small tooth-like basal process (<abbrev xmlns:xlink="http://www.w3.org/1999/xlink" xlink:title="basal process" id="ABBRID0ECDAG" xlink:type="simple">BP</abbrev>) directed at 9 o’clock in ventral view (vs 11 o’clock in <italic><tp:taxon-name><tp:taxon-name-part taxon-name-part-type="genus" reg="Haplodrassus">H.</tp:taxon-name-part><tp:taxon-name-part taxon-name-part-type="species" reg="guiyangensis">guiyangensis</tp:taxon-name-part></tp:taxon-name></italic>; a large laminar, tooth-like basal process, directed at 11 o’clock position in <italic><tp:taxon-name><tp:taxon-name-part taxon-name-part-type="genus" reg="Haplodrassus">H.</tp:taxon-name-part><tp:taxon-name-part taxon-name-part-type="species" reg="hatsushibai">hatsushibai</tp:taxon-name-part></tp:taxon-name></italic>, <italic><tp:taxon-name><tp:taxon-name-part taxon-name-part-type="genus" reg="Haplodrassus">H.</tp:taxon-name-part><tp:taxon-name-part taxon-name-part-type="species" reg="huarong">huarong</tp:taxon-name-part></tp:taxon-name></italic> and <italic><tp:taxon-name><tp:taxon-name-part taxon-name-part-type="genus" reg="Haplodrassus">H.</tp:taxon-name-part><tp:taxon-name-part taxon-name-part-type="species" reg="montanus">montanus</tp:taxon-name-part></tp:taxon-name></italic>) (cf. Figs <xref ref-type="fig" rid="F1">1D</xref>, <xref ref-type="fig" rid="F2">2A, B</xref> vs <xref ref-type="bibr" rid="B23">Yan et al. 2021</xref>: figs 1C, 2B and <xref ref-type="bibr" rid="B19">Omelko and Marusik 2012</xref>: figs 7, 10 and <xref ref-type="bibr" rid="B25">Yin et al. 2012</xref>: fig. 625f, g). The female of the new species resembles those of <italic><tp:taxon-name><tp:taxon-name-part taxon-name-part-type="genus" reg="Haplodrassus">H.</tp:taxon-name-part><tp:taxon-name-part taxon-name-part-type="species" reg="montanus">montanus</tp:taxon-name-part></tp:taxon-name></italic> in having pair of posterior pockets (<abbrev xmlns:xlink="http://www.w3.org/1999/xlink" xlink:title="posterior pocket" id="ABBRID0ERFAG" xlink:type="simple">PP</abbrev>) located in posterolateral part of the atrium, but it can be distinguished by the septum (<abbrev xmlns:xlink="http://www.w3.org/1999/xlink" xlink:title="septum" id="ABBRID0EVFAG" xlink:type="simple">Se</abbrev>) narrowing posteriorly (vs septum narrowing anteriorly) (cf. Fig. <xref ref-type="fig" rid="F3">3C</xref> vs <xref ref-type="bibr" rid="B19">Omelko and Marusik 2012</xref>: fig. 20). Also, it can be separated from <italic><tp:taxon-name><tp:taxon-name-part taxon-name-part-type="genus" reg="Haplodrassus">H.</tp:taxon-name-part><tp:taxon-name-part taxon-name-part-type="species" reg="hatsushibai">hatsushibai</tp:taxon-name-part></tp:taxon-name></italic> by posterior pockets located in posterolateral part of the atrium (vs posterior pockets located in posteromedial part of the atrium) (cf. Fig. <xref ref-type="fig" rid="F3">3C</xref> vs <xref ref-type="bibr" rid="B19">Omelko and Marusik 2012</xref>: fig. 23) and from <italic><tp:taxon-name><tp:taxon-name-part taxon-name-part-type="genus" reg="Haplodrassus">H.</tp:taxon-name-part><tp:taxon-name-part taxon-name-part-type="species" reg="huarong">huarong</tp:taxon-name-part></tp:taxon-name></italic> by the copulatory ducts (<abbrev xmlns:xlink="http://www.w3.org/1999/xlink" xlink:title="copulatory duct" id="ABBRID0E6GAG" xlink:type="simple">CD</abbrev>) as wide as spermathecae (<abbrev xmlns:xlink="http://www.w3.org/1999/xlink" xlink:title="spermatheca" id="ABBRID0EDHAG" xlink:type="simple">Sp</abbrev>) (vs 1/3 of spermathecal width) (cf. Fig. <xref ref-type="fig" rid="F3">3D</xref> and <xref ref-type="bibr" rid="B25">Yin et al. 2012</xref>: fig. 625e).</p><fig id="F1" position="float" orientation="portrait"><object-id xmlns:xlink="http://www.w3.org/1999/xlink" content-type="doi" xlink:type="simple">10.3897/zookeys.1108.85655.figure1</object-id><object-id xmlns:xlink="http://www.w3.org/1999/xlink" content-type="arpha" xlink:type="simple">76E9799E-300D-58E7-A9E0-ECDBA3FFC7CA</object-id><label>Figure 1.</label><caption><p><italic><tp:taxon-name><tp:taxon-name-part taxon-name-part-type="genus" reg="Haplodrassus">Haplodrassus</tp:taxon-name-part><tp:taxon-name-part taxon-name-part-type="species" reg="yinae">yinae</tp:taxon-name-part></tp:taxon-name></italic> sp. nov., male holotype <bold>A</bold> habitus, dorsal view <bold>B</bold> same, ventral view <bold>C</bold> palp, prolateral view <bold>D</bold> same, ventral view <bold>E</bold> same, retrolateral view <bold>F</bold> same, dorsal view. Abbreviations: <abbrev xmlns:xlink="http://www.w3.org/1999/xlink" xlink:title="basal process" id="ABBRID0EOIAG" xlink:type="simple">BP</abbrev> – basal process, <abbrev xmlns:xlink="http://www.w3.org/1999/xlink" xlink:title="embolic apophysis" id="ABBRID0ESIAG" xlink:type="simple">EA</abbrev> – embolic apophysis, <abbrev xmlns:xlink="http://www.w3.org/1999/xlink" xlink:title="embolus" id="ABBRID0EWIAG" xlink:type="simple">Em</abbrev> – embolus, <abbrev xmlns:xlink="http://www.w3.org/1999/xlink" xlink:title="median apophysis" id="ABBRID0E1IAG" xlink:type="simple">MA</abbrev> – median apophysis, <abbrev xmlns:xlink="http://www.w3.org/1999/xlink" xlink:title="retrolateral tibial apophysis" id="ABBRID0E5IAG" xlink:type="simple">RTA</abbrev> – retrolateral tibial apophysis, <abbrev xmlns:xlink="http://www.w3.org/1999/xlink" xlink:title="sperm duct" id="ABBRID0ECJAG" xlink:type="simple">SD</abbrev> – sperm duct, <abbrev xmlns:xlink="http://www.w3.org/1999/xlink" xlink:title="subterminal process" id="ABBRID0EGJAG" xlink:type="simple">StP</abbrev> – subterminal process, <abbrev xmlns:xlink="http://www.w3.org/1999/xlink" xlink:title="terminal process" id="ABBRID0EKJAG" xlink:type="simple">TP</abbrev> – terminal process, UP – upper process. Scale bars: 0.5 mm (<bold>A, B</bold>); 0.1 mm (<bold>C–F</bold>).</p></caption><graphic xmlns:xlink="http://www.w3.org/1999/xlink" xlink:href="zookeys-1108-189_article-85655__-g001.jpg" position="float" orientation="portrait" xlink:type="simple" id="oo_705982.jpg"><uri content-type="original_file" xlink:type="simple">https://binary.pensoft.net/fig/705982</uri></graphic></fig><fig id="F2" position="float" orientation="portrait"><object-id xmlns:xlink="http://www.w3.org/1999/xlink" content-type="doi" xlink:type="simple">10.3897/zookeys.1108.85655.figure2</object-id><object-id xmlns:xlink="http://www.w3.org/1999/xlink" content-type="arpha" xlink:type="simple">6A411FF0-BF21-5612-A9D6-9AD149816A02</object-id><label>Figure 2.</label><caption><p>SEM micrographs of <italic><tp:taxon-name><tp:taxon-name-part taxon-name-part-type="genus" reg="Haplodrassus">Haplodrassus</tp:taxon-name-part><tp:taxon-name-part taxon-name-part-type="species" reg="yinae">yinae</tp:taxon-name-part></tp:taxon-name></italic> sp. nov., male palp (paratype) <bold>A</bold> ventral view <bold>B</bold> same, detail of embolic division <bold>C</bold> same, details of basal process of embolic base <bold>D</bold> retrolateral view <bold>E</bold> same, details of <abbrev xmlns:xlink="http://www.w3.org/1999/xlink" xlink:title="retrolateral tibial apophysis" id="ABBRID0EUKAG" xlink:type="simple">RTA</abbrev><bold>F</bold> same, detail of embolic division <bold>G</bold> dorsal view, slightly retrolaterally <bold>H</bold> same, details of <abbrev xmlns:xlink="http://www.w3.org/1999/xlink" xlink:title="retrolateral tibial apophysis" id="ABBRID0E5KAG" xlink:type="simple">RTA</abbrev>. Abbreviations: <abbrev xmlns:xlink="http://www.w3.org/1999/xlink" xlink:title="basal process" id="ABBRID0ECLAG" xlink:type="simple">BP</abbrev> – basal process, <abbrev xmlns:xlink="http://www.w3.org/1999/xlink" xlink:title="embolic apophysis" id="ABBRID0EGLAG" xlink:type="simple">EA</abbrev> – embolic apophysis, <abbrev xmlns:xlink="http://www.w3.org/1999/xlink" xlink:title="embolus" id="ABBRID0EKLAG" xlink:type="simple">Em</abbrev> – embolus, <abbrev xmlns:xlink="http://www.w3.org/1999/xlink" xlink:title="lamellar process" id="ABBRID0EOLAG" xlink:type="simple">LaP</abbrev> – lamellar process, <abbrev xmlns:xlink="http://www.w3.org/1999/xlink" xlink:title="median apophysis" id="ABBRID0ESLAG" xlink:type="simple">MA</abbrev> – median apophysis, <abbrev xmlns:xlink="http://www.w3.org/1999/xlink" xlink:title="retrolateral tibial apophysis" id="ABBRID0EWLAG" xlink:type="simple">RTA</abbrev> – retrolateral tibial apophysis, <abbrev xmlns:xlink="http://www.w3.org/1999/xlink" xlink:title="subterminal process" id="ABBRID0E1LAG" xlink:type="simple">StP</abbrev> – subterminal process, <abbrev xmlns:xlink="http://www.w3.org/1999/xlink" xlink:title="terminal process" id="ABBRID0E5LAG" xlink:type="simple">TP</abbrev> – terminal process, UP – upper process.</p></caption><graphic xmlns:xlink="http://www.w3.org/1999/xlink" xlink:href="zookeys-1108-189_article-85655__-g002.jpg" position="float" orientation="portrait" xlink:type="simple" id="oo_705983.jpg"><uri content-type="original_file" xlink:type="simple">https://binary.pensoft.net/fig/705983</uri></graphic></fig><fig id="F3" position="float" orientation="portrait"><object-id xmlns:xlink="http://www.w3.org/1999/xlink" content-type="doi" xlink:type="simple">10.3897/zookeys.1108.85655.figure3</object-id><object-id xmlns:xlink="http://www.w3.org/1999/xlink" content-type="arpha" xlink:type="simple">525409DB-6373-58E6-B3A8-AFF47ECF4526</object-id><label>Figure 3.</label><caption><p><italic><tp:taxon-name><tp:taxon-name-part taxon-name-part-type="genus" reg="Haplodrassus">Haplodrassus</tp:taxon-name-part><tp:taxon-name-part taxon-name-part-type="species" reg="yinae">yinae</tp:taxon-name-part></tp:taxon-name></italic> sp. nov., female paratype <bold>A</bold> habitus, dorsal view <bold>B</bold> same, ventral view <bold>C</bold> epigyne, ventral view <bold>D</bold> same, dorsal view. Abbreviations: <abbrev xmlns:xlink="http://www.w3.org/1999/xlink" xlink:title="copulatory duct" id="ABBRID0ECNAG" xlink:type="simple">CD</abbrev> – copulatory duct, <abbrev xmlns:xlink="http://www.w3.org/1999/xlink" xlink:title="fertilization ducts" id="ABBRID0EGNAG" xlink:type="simple">FD</abbrev> – fertilization duct, H – anterior hood, <abbrev xmlns:xlink="http://www.w3.org/1999/xlink" xlink:title="median pocket" id="ABBRID0EKNAG" xlink:type="simple">MP</abbrev> – median pocket, <abbrev xmlns:xlink="http://www.w3.org/1999/xlink" xlink:title="posterior pocket" id="ABBRID0EONAG" xlink:type="simple">PP</abbrev> – posterior pocket, <abbrev xmlns:xlink="http://www.w3.org/1999/xlink" xlink:title="septum" id="ABBRID0ESNAG" xlink:type="simple">Se</abbrev> – septum, <abbrev xmlns:xlink="http://www.w3.org/1999/xlink" xlink:title="spermatheca" id="ABBRID0EWNAG" xlink:type="simple">Sp</abbrev> – spermatheca. Scale bars: 0.5 mm (<bold>A, B</bold>); 0.1 mm (<bold>C, D</bold>).</p></caption><graphic xmlns:xlink="http://www.w3.org/1999/xlink" xlink:href="zookeys-1108-189_article-85655__-g003.jpg" position="float" orientation="portrait" xlink:type="simple" id="oo_705984.jpg"><uri content-type="original_file" xlink:type="simple">https://binary.pensoft.net/fig/705984</uri></graphic></fig></tp:treatment-sec><tp:treatment-sec sec-type="description" id="SECID0EDOAG"><title>Description.</title><p><bold>Male.</bold> Habitus as in Fig. <xref ref-type="fig" rid="F1">1A, B</xref>. Total length 3.65. Carapace: 1.89 long, 1.51 wide. Carapace covered with a few strong setae. Eye sizes and interdistances: <abbrev xmlns:xlink="http://www.w3.org/1999/xlink" xlink:title="anterior median eye" id="ABBRID0EPOAG" xlink:type="simple">AME</abbrev> 0.08, <abbrev xmlns:xlink="http://www.w3.org/1999/xlink" xlink:title="anterior lateral eye" id="ABBRID0ETOAG" xlink:type="simple">ALE</abbrev> 0.11, <abbrev xmlns:xlink="http://www.w3.org/1999/xlink" xlink:title="posterior median eye" id="ABBRID0EXOAG" xlink:type="simple">PME</abbrev> 0.09, <abbrev xmlns:xlink="http://www.w3.org/1999/xlink" xlink:title="posterior lateral eye" id="ABBRID0E2OAG" xlink:type="simple">PLE</abbrev> 0.10, <abbrev xmlns:xlink="http://www.w3.org/1999/xlink" xlink:title="anterior median eye" id="ABBRID0E6OAG" xlink:type="simple">AME</abbrev>–<abbrev xmlns:xlink="http://www.w3.org/1999/xlink" xlink:title="anterior median eye" id="ABBRID0EDPAG" xlink:type="simple">AME</abbrev> 0.07, <abbrev xmlns:xlink="http://www.w3.org/1999/xlink" xlink:title="anterior median eye" id="ABBRID0EHPAG" xlink:type="simple">AME</abbrev>–<abbrev xmlns:xlink="http://www.w3.org/1999/xlink" xlink:title="anterior lateral eye" id="ABBRID0ELPAG" xlink:type="simple">ALE</abbrev> 0.03, <abbrev xmlns:xlink="http://www.w3.org/1999/xlink" xlink:title="posterior median eye" id="ABBRID0EPPAG" xlink:type="simple">PME</abbrev>–<abbrev xmlns:xlink="http://www.w3.org/1999/xlink" xlink:title="posterior median eye" id="ABBRID0ETPAG" xlink:type="simple">PME</abbrev> 0.02, <abbrev xmlns:xlink="http://www.w3.org/1999/xlink" xlink:title="posterior median eye" id="ABBRID0EXPAG" xlink:type="simple">PME</abbrev>–<abbrev xmlns:xlink="http://www.w3.org/1999/xlink" xlink:title="posterior lateral eye" id="ABBRID0E2PAG" xlink:type="simple">PLE</abbrev> 0.05, <abbrev xmlns:xlink="http://www.w3.org/1999/xlink" xlink:title="anterior median eye" id="ABBRID0E6PAG" xlink:type="simple">AME</abbrev>–<abbrev xmlns:xlink="http://www.w3.org/1999/xlink" xlink:title="posterior median eye" id="ABBRID0EDQAG" xlink:type="simple">PME</abbrev> 0.08, <abbrev xmlns:xlink="http://www.w3.org/1999/xlink" xlink:title="anterior median eye" id="ABBRID0EHQAG" xlink:type="simple">AME</abbrev>–<abbrev xmlns:xlink="http://www.w3.org/1999/xlink" xlink:title="posterior lateral eye" id="ABBRID0ELQAG" xlink:type="simple">PLE</abbrev> 0.12, <abbrev xmlns:xlink="http://www.w3.org/1999/xlink" xlink:title="anterior lateral eye" id="ABBRID0EPQAG" xlink:type="simple">ALE</abbrev>–<abbrev xmlns:xlink="http://www.w3.org/1999/xlink" xlink:title="anterior lateral eye" id="ABBRID0ETQAG" xlink:type="simple">ALE</abbrev> 0.24, <abbrev xmlns:xlink="http://www.w3.org/1999/xlink" xlink:title="posterior lateral eye" id="ABBRID0EXQAG" xlink:type="simple">PLE</abbrev>–<abbrev xmlns:xlink="http://www.w3.org/1999/xlink" xlink:title="posterior lateral eye" id="ABBRID0E2QAG" xlink:type="simple">PLE</abbrev> 0.33, <abbrev xmlns:xlink="http://www.w3.org/1999/xlink" xlink:title="anterior lateral eye" id="ABBRID0E6QAG" xlink:type="simple">ALE</abbrev>–<abbrev xmlns:xlink="http://www.w3.org/1999/xlink" xlink:title="posterior lateral eye" id="ABBRID0EDRAG" xlink:type="simple">PLE</abbrev> 0.04. <abbrev xmlns:xlink="http://www.w3.org/1999/xlink" xlink:title="median ocular area" id="ABBRID0EHRAG" xlink:type="simple">MOA</abbrev> 0.21 long, front width 0.20, back width 0.23. Chelicera with 4 promarginal and 2 retromarginal teeth. Abdomen: 1.77 long, 1.21 wide. Leg measurements: I 4.08 (1.1, 0.57, 1.08, 0.69, 0.64); II 3.72 (1.11, 0.62, 0.84, 0.59, 0.56); III 3.06 (0.97, 0.4, 0.56, 0.62, 0.51); IV 4.91 (1.4, 0.58, 1.14, 1.17, 0.62). Leg spination: I <abbrev xmlns:xlink="http://www.w3.org/1999/xlink" xlink:title="femur" id="ABBRID0ELRAG" xlink:type="simple">Fe</abbrev>: d2, p1; <abbrev xmlns:xlink="http://www.w3.org/1999/xlink" xlink:title="metatarsus" id="ABBRID0EPRAG" xlink:type="simple">Mt</abbrev>: p1; II <abbrev xmlns:xlink="http://www.w3.org/1999/xlink" xlink:title="femur" id="ABBRID0ETRAG" xlink:type="simple">Fe</abbrev>: d2; Pa: r1; <abbrev xmlns:xlink="http://www.w3.org/1999/xlink" xlink:title="tibia" id="ABBRID0EXRAG" xlink:type="simple">Ti</abbrev>: v2; III <abbrev xmlns:xlink="http://www.w3.org/1999/xlink" xlink:title="femur" id="ABBRID0E2RAG" xlink:type="simple">Fe</abbrev>: d2, p1, r1; <abbrev xmlns:xlink="http://www.w3.org/1999/xlink" xlink:title="tibia" id="ABBRID0E6RAG" xlink:type="simple">Ti</abbrev>: d1, p2, r2, v6; <abbrev xmlns:xlink="http://www.w3.org/1999/xlink" xlink:title="metatarsus" id="ABBRID0EDSAG" xlink:type="simple">Mt</abbrev>: p3, r3, v4; IV: <abbrev xmlns:xlink="http://www.w3.org/1999/xlink" xlink:title="femur" id="ABBRID0EHSAG" xlink:type="simple">Fe</abbrev>: d2, r1; Pa: r1; <abbrev xmlns:xlink="http://www.w3.org/1999/xlink" xlink:title="tibia" id="ABBRID0ELSAG" xlink:type="simple">Ti</abbrev>: p2, r3, v6; <abbrev xmlns:xlink="http://www.w3.org/1999/xlink" xlink:title="metatarsus" id="ABBRID0EPSAG" xlink:type="simple">Mt</abbrev>: p2, r2, v6.</p><p>Colouration (Fig. <xref ref-type="fig" rid="F1">1A, B</xref>). Carapace, chelicerae and sternum brown. Maxillae and labium reddish brown. Legs yellow. Palps yellow, cymbium brown. Abdomen dark brown, with two pairs of longitudinal yellowish markings anteromedially and four pairs of chevrons posteromedially. Spinnerets yellow.</p><p>Palp as in Figs <xref ref-type="fig" rid="F1">1C–F</xref>, <xref ref-type="fig" rid="F2">2</xref>. <abbrev xmlns:xlink="http://www.w3.org/1999/xlink" xlink:title="retrolateral tibial apophysis" id="ABBRID0EDTAG" xlink:type="simple">RTA</abbrev> thumb-shaped, 2× longer than tibia, bearing three strong teeth. Cymbium 2× longer than wide. Tegulum ovate, with a distinct depression in the anterior part. Sperm duct (<abbrev xmlns:xlink="http://www.w3.org/1999/xlink" xlink:title="sperm duct" id="ABBRID0EHTAG" xlink:type="simple">SD</abbrev>) stretched along the posterior margin of the tegulum. Embolic apophysis (<abbrev xmlns:xlink="http://www.w3.org/1999/xlink" xlink:title="embolic apophysis" id="ABBRID0ELTAG" xlink:type="simple">EA</abbrev>) with three well developed processes: the basal one (<abbrev xmlns:xlink="http://www.w3.org/1999/xlink" xlink:title="basal process" id="ABBRID0EPTAG" xlink:type="simple">BP</abbrev>) hook-shaped and small, directed at 9 o’clock; bases of terminal (<abbrev xmlns:xlink="http://www.w3.org/1999/xlink" xlink:title="terminal process" id="ABBRID0ETTAG" xlink:type="simple">TP</abbrev>) and upper processes (UP) touching each other together, forming a fishtail-shape. Upper process and terminal process triangular, approximately the same length. Median apophysis (<abbrev xmlns:xlink="http://www.w3.org/1999/xlink" xlink:title="median apophysis" id="ABBRID0EXTAG" xlink:type="simple">MA</abbrev>) hook-shaped, twice shorter than embolic apophysis. Embolic base with five or six ridges prolaterally. Apex of embolus bears subterminal process (<abbrev xmlns:xlink="http://www.w3.org/1999/xlink" xlink:title="subterminal process" id="ABBRID0E2TAG" xlink:type="simple">StP</abbrev>) and lamellar process (<abbrev xmlns:xlink="http://www.w3.org/1999/xlink" xlink:title="lamellar process" id="ABBRID0E6TAG" xlink:type="simple">LaP</abbrev>).</p><p><bold>Female.</bold> Habitus as in Fig. <xref ref-type="fig" rid="F3">3A, B</xref>. Total length 5.13. Carapace: 1.8 long, 1.33 wide. Eye sizes and interdistances: <abbrev xmlns:xlink="http://www.w3.org/1999/xlink" xlink:title="anterior median eye" id="ABBRID0ELUAG" xlink:type="simple">AME</abbrev> 0.08, <abbrev xmlns:xlink="http://www.w3.org/1999/xlink" xlink:title="anterior lateral eye" id="ABBRID0EPUAG" xlink:type="simple">ALE</abbrev> 0.11, <abbrev xmlns:xlink="http://www.w3.org/1999/xlink" xlink:title="posterior median eye" id="ABBRID0ETUAG" xlink:type="simple">PME</abbrev> 0.08, <abbrev xmlns:xlink="http://www.w3.org/1999/xlink" xlink:title="posterior lateral eye" id="ABBRID0EXUAG" xlink:type="simple">PLE</abbrev> 0.10, <abbrev xmlns:xlink="http://www.w3.org/1999/xlink" xlink:title="anterior median eye" id="ABBRID0E2UAG" xlink:type="simple">AME</abbrev>–<abbrev xmlns:xlink="http://www.w3.org/1999/xlink" xlink:title="anterior median eye" id="ABBRID0E6UAG" xlink:type="simple">AME</abbrev> 0.07, <abbrev xmlns:xlink="http://www.w3.org/1999/xlink" xlink:title="anterior median eye" id="ABBRID0EDVAG" xlink:type="simple">AME</abbrev>–<abbrev xmlns:xlink="http://www.w3.org/1999/xlink" xlink:title="anterior lateral eye" id="ABBRID0EHVAG" xlink:type="simple">ALE</abbrev> 0.02, <abbrev xmlns:xlink="http://www.w3.org/1999/xlink" xlink:title="posterior median eye" id="ABBRID0ELVAG" xlink:type="simple">PME</abbrev>–<abbrev xmlns:xlink="http://www.w3.org/1999/xlink" xlink:title="posterior median eye" id="ABBRID0EPVAG" xlink:type="simple">PME</abbrev> 0.03, <abbrev xmlns:xlink="http://www.w3.org/1999/xlink" xlink:title="posterior median eye" id="ABBRID0ETVAG" xlink:type="simple">PME</abbrev>–<abbrev xmlns:xlink="http://www.w3.org/1999/xlink" xlink:title="posterior lateral eye" id="ABBRID0EXVAG" xlink:type="simple">PLE</abbrev> 0.06, <abbrev xmlns:xlink="http://www.w3.org/1999/xlink" xlink:title="anterior median eye" id="ABBRID0E2VAG" xlink:type="simple">AME</abbrev>–<abbrev xmlns:xlink="http://www.w3.org/1999/xlink" xlink:title="posterior median eye" id="ABBRID0E6VAG" xlink:type="simple">PME</abbrev> 0.08, <abbrev xmlns:xlink="http://www.w3.org/1999/xlink" xlink:title="anterior median eye" id="ABBRID0EDWAG" xlink:type="simple">AME</abbrev>–<abbrev xmlns:xlink="http://www.w3.org/1999/xlink" xlink:title="posterior lateral eye" id="ABBRID0EHWAG" xlink:type="simple">PLE</abbrev> 0.13, <abbrev xmlns:xlink="http://www.w3.org/1999/xlink" xlink:title="anterior lateral eye" id="ABBRID0ELWAG" xlink:type="simple">ALE</abbrev>–<abbrev xmlns:xlink="http://www.w3.org/1999/xlink" xlink:title="anterior lateral eye" id="ABBRID0EPWAG" xlink:type="simple">ALE</abbrev> 0.22, <abbrev xmlns:xlink="http://www.w3.org/1999/xlink" xlink:title="posterior lateral eye" id="ABBRID0ETWAG" xlink:type="simple">PLE</abbrev>–<abbrev xmlns:xlink="http://www.w3.org/1999/xlink" xlink:title="posterior lateral eye" id="ABBRID0EXWAG" xlink:type="simple">PLE</abbrev> 0.34, <abbrev xmlns:xlink="http://www.w3.org/1999/xlink" xlink:title="anterior lateral eye" id="ABBRID0E2WAG" xlink:type="simple">ALE</abbrev>–<abbrev xmlns:xlink="http://www.w3.org/1999/xlink" xlink:title="posterior lateral eye" id="ABBRID0E6WAG" xlink:type="simple">PLE</abbrev> 0.06. <abbrev xmlns:xlink="http://www.w3.org/1999/xlink" xlink:title="median ocular area" id="ABBRID0EDXAG" xlink:type="simple">MOA</abbrev> 0.24 long, front width 0.19, back width 0.22. Chelicera with 4 promarginal and 2 retromarginal teeth. Abdomen: 3.19 long, 1.86 wide. Leg measurements: I 2.9 (0.88, 0.45, 0.67, 0.44, 0.46); II 3.2 (0.95, 0.49, 0.72, 0.51, 0.53); III 2.49 (0.95, 0.32, 0.41, 0.42, 0.39); IV 3.26 (0.89, 0.43, 0.68, 0.75, 0.51). Leg spination: I <abbrev xmlns:xlink="http://www.w3.org/1999/xlink" xlink:title="femur" id="ABBRID0EHXAG" xlink:type="simple">Fe</abbrev>: d2, p1; <abbrev xmlns:xlink="http://www.w3.org/1999/xlink" xlink:title="metatarsus" id="ABBRID0ELXAG" xlink:type="simple">Mt</abbrev>: p1; II <abbrev xmlns:xlink="http://www.w3.org/1999/xlink" xlink:title="femur" id="ABBRID0EPXAG" xlink:type="simple">Fe</abbrev>: d2; Pa: r1 <abbrev xmlns:xlink="http://www.w3.org/1999/xlink" xlink:title="tibia" id="ABBRID0ETXAG" xlink:type="simple">Ti</abbrev>: v2; III <abbrev xmlns:xlink="http://www.w3.org/1999/xlink" xlink:title="femur" id="ABBRID0EXXAG" xlink:type="simple">Fe</abbrev>: d2, p1, r1; <abbrev xmlns:xlink="http://www.w3.org/1999/xlink" xlink:title="tibia" id="ABBRID0E2XAG" xlink:type="simple">Ti</abbrev>: d1 p2, r2, v6; <abbrev xmlns:xlink="http://www.w3.org/1999/xlink" xlink:title="metatarsus" id="ABBRID0E6XAG" xlink:type="simple">Mt</abbrev>: p3, r3, v4; IV: <abbrev xmlns:xlink="http://www.w3.org/1999/xlink" xlink:title="femur" id="ABBRID0EDYAG" xlink:type="simple">Fe</abbrev>: d2, r1; Pa: r1; <abbrev xmlns:xlink="http://www.w3.org/1999/xlink" xlink:title="tibia" id="ABBRID0EHYAG" xlink:type="simple">Ti</abbrev>: p2, r3, v6; <abbrev xmlns:xlink="http://www.w3.org/1999/xlink" xlink:title="metatarsus" id="ABBRID0ELYAG" xlink:type="simple">Mt</abbrev>: p2, r2, v6.</p><p>Epigyne as in Fig. <xref ref-type="fig" rid="F3">3C, D</xref>. Epigyne 1.3× longer than width. Anterior hood (H) flat, 7× wider than long. Septum (<abbrev xmlns:xlink="http://www.w3.org/1999/xlink" xlink:title="septum" id="ABBRID0EVYAG" xlink:type="simple">Se</abbrev>) expands anteriorly. Median pockets (<abbrev xmlns:xlink="http://www.w3.org/1999/xlink" xlink:title="median pocket" id="ABBRID0EZYAG" xlink:type="simple">MP</abbrev>) concave backwards. Posterior pockets deep, located at posterolateral part of the atrium. Copulatory openings invisible, arising from median pockets and covered by the margin of median pockets. Copulatory ducts (<abbrev xmlns:xlink="http://www.w3.org/1999/xlink" xlink:title="copulatory duct" id="ABBRID0E4YAG" xlink:type="simple">CD</abbrev>) nearly 3× longer than width. Spermathecae (<abbrev xmlns:xlink="http://www.w3.org/1999/xlink" xlink:title="spermatheca" id="ABBRID0EBZAG" xlink:type="simple">Sp</abbrev>) stuck together, as long as wide. Fertilisation ducts (<abbrev xmlns:xlink="http://www.w3.org/1999/xlink" xlink:title="fertilization ducts" id="ABBRID0EFZAG" xlink:type="simple">FD</abbrev>) directed laterally.</p></tp:treatment-sec><tp:treatment-sec sec-type="distribution" id="SECID0EJZAG"><title>Distribution.</title><p>China: Jiangxi and Hunan provinces (Fig. <xref ref-type="fig" rid="F9">9</xref>).</p></tp:treatment-sec><tp:treatment-sec><!--Section generated to contain objects referenced in tp:taxon-treatment.--><fig id="F9" position="float" orientation="portrait"><object-id xmlns:xlink="http://www.w3.org/1999/xlink" content-type="doi" xlink:type="simple">10.3897/zookeys.1108.85655.figure9</object-id><object-id xmlns:xlink="http://www.w3.org/1999/xlink" content-type="arpha" xlink:type="simple">38F2DBA5-3933-5022-AC10-0AB55E0514D3</object-id><label>Figure 9.</label><caption><p>Records of <italic><tp:taxon-name><tp:taxon-name-part taxon-name-part-type="genus" reg="Haplodrassus">Haplodrassus</tp:taxon-name-part><tp:taxon-name-part taxon-name-part-type="species" reg="yinae">yinae</tp:taxon-name-part></tp:taxon-name></italic> sp. nov., <italic><tp:taxon-name><tp:taxon-name-part taxon-name-part-type="genus" reg="Hitobia">Hitobia</tp:taxon-name-part><tp:taxon-name-part taxon-name-part-type="species" reg="xiaoxi">xiaoxi</tp:taxon-name-part></tp:taxon-name></italic> sp. nov., and <italic><tp:taxon-name><tp:taxon-name-part taxon-name-part-type="genus" reg="Zelotes">Zelotes</tp:taxon-name-part><tp:taxon-name-part taxon-name-part-type="species" reg="dingnan">dingnan</tp:taxon-name-part></tp:taxon-name></italic> sp. nov. from Jiangxi Province, China</p></caption><graphic xmlns:xlink="http://www.w3.org/1999/xlink" xlink:href="zookeys-1108-189_article-85655__-g009.jpg" position="float" orientation="portrait" xlink:type="simple" id="oo_705990.jpg"><uri content-type="original_file" xlink:type="simple">https://binary.pensoft.net/fig/705990</uri></graphic></fig></tp:treatment-sec><ref-list><ref id="B25"><mixed-citation xmlns:xlink="http://www.w3.org/1999/xlink" xlink:type="simple"><person-group><name name-style="western"><surname>Yin</surname><given-names>CM</given-names></name><name name-style="western"><surname>Peng</surname><given-names>XJ</given-names></name><name name-style="western"><surname>Yan</surname><given-names>HM</given-names></name><name name-style="western"><surname>Bao</surname><given-names>YH</given-names></name><name name-style="western"><surname>Xu</surname><given-names>X</given-names></name><name name-style="western"><surname>Tang</surname><given-names>G</given-names></name><name name-style="western"><surname>Zhou</surname><given-names>QS</given-names></name><name name-style="western"><surname>Liu</surname><given-names>P</given-names></name></person-group> (<year>2012</year>) <source>Fauna Hunan: <tp:taxon-name><tp:taxon-name-part taxon-name-part-type="order">Araneae</tp:taxon-name-part></tp:taxon-name> in Hunan, China.</source><publisher-name>Hunan Science and Technology Press</publisher-name>, <publisher-loc>Changsha</publisher-loc>, <size units="page">1590 pp</size>.</mixed-citation></ref><ref id="B19"><mixed-citation xmlns:xlink="http://www.w3.org/1999/xlink" xlink:type="simple"><person-group><name name-style="western"><surname>Omelko</surname><given-names>MM</given-names></name><name name-style="western"><surname>Marusik</surname><given-names>YM</given-names></name></person-group> (<year>2012</year>) <article-title>A review of the <italic><tp:taxon-name><tp:taxon-name-part taxon-name-part-type="genus">Haplodrassus</tp:taxon-name-part><tp:taxon-name-part taxon-name-part-type="species">montanus</tp:taxon-name-part></tp:taxon-name></italic>-group (<tp:taxon-name><tp:taxon-name-part taxon-name-part-type="order">Aranei</tp:taxon-name-part></tp:taxon-name>: <tp:taxon-name><tp:taxon-name-part taxon-name-part-type="family">Gnaphosidae</tp:taxon-name-part></tp:taxon-name>) in the east Palearctic and preliminary grouping of the genus.</article-title><source><tp:taxon-name><tp:taxon-name-part taxon-name-part-type="phylum">Arthropoda</tp:taxon-name-part></tp:taxon-name> Selecta</source><volume>21</volume>(<issue>4</issue>): <fpage>339</fpage>–<lpage>348</lpage>. <ext-link xlink:href="10.15298/arthsel.21.4.04" ext-link-type="doi" xlink:type="simple">https://doi.org/10.15298/arthsel.21.4.04</ext-link></mixed-citation></ref><ref id="B23"><mixed-citation xmlns:xlink="http://www.w3.org/1999/xlink" xlink:type="simple"><person-group><name name-style="western"><surname>Yan</surname><given-names>LL</given-names></name><name name-style="western"><surname>Qin</surname><given-names>XZ</given-names></name><name name-style="western"><surname>Yu</surname><given-names>H</given-names></name></person-group> (<year>2021</year>) <article-title>A new species of the <italic><tp:taxon-name><tp:taxon-name-part taxon-name-part-type="genus">Haplodrassus</tp:taxon-name-part><tp:taxon-name-part taxon-name-part-type="species">montanus</tp:taxon-name-part></tp:taxon-name></italic>-group from Guizhou, China (<tp:taxon-name><tp:taxon-name-part taxon-name-part-type="order">Araneae</tp:taxon-name-part></tp:taxon-name>: <tp:taxon-name><tp:taxon-name-part taxon-name-part-type="family">Gnaphosidae</tp:taxon-name-part></tp:taxon-name> [sic]).</article-title><source>Acta Arachnologica Sinica</source><volume>30</volume>(<issue>2</issue>): <fpage>123</fpage>–<lpage>127</lpage>.</mixed-citation></ref></ref-list></tp:taxon-treatment>
