# Supplementary material for: ﻿Ground spiders (Araneae, Gnaphosidae) from Jiangxi Province, China
Source: Zookeys. 2022 Jun 24;1108:189–207. doi: 10.3897/zookeys.1108.85655 (PMC9848727; doi:10.3897/zookeys.1108.85655)
Supplement: XML Treatment for Hitobia [file zookeys.1108.85655-treatment3.xml]

<!DOCTYPE tp:taxon-treatment
  PUBLIC "-//TaxonX//DTD Taxonomic Treatment Publishing DTD v0 20100105//EN" "tax-treatment-NSO.dtd">
<tp:taxon-treatment xmlns:tp="http://www.plazi.org/taxpub"><tp:treatment-meta><kwd-group><label>Taxon classification</label><kwd>
                <named-content content-type="kingdom">Animalia</named-content>
              </kwd><kwd>
                <named-content content-type="order">Araneae</named-content>
              </kwd><kwd>
                <named-content content-type="family">Gnaphosidae</named-content>
              </kwd></kwd-group><mixed-citation publication-type="journal"><person-group><name><surname>Liu</surname><given-names>Ke-Ke</given-names></name><name><surname>Yan</surname><given-names>Jing</given-names></name><name><surname>Xiao</surname><given-names>Qi-xin</given-names></name><name><surname>Luo</surname><given-names>Chong</given-names></name><name><surname>Xiao</surname><given-names>Yong-hong</given-names></name><name><surname>Fomichev</surname><given-names>Alexander A.</given-names></name></person-group><article-title>﻿Ground spiders (<tp:taxon-name><tp:taxon-name-part taxon-name-part-type="order">Araneae</tp:taxon-name-part></tp:taxon-name>, <tp:taxon-name><tp:taxon-name-part taxon-name-part-type="family">Gnaphosidae</tp:taxon-name-part></tp:taxon-name>) from Jiangxi Province, China</article-title><source>Zookeys</source><day>24</day><month>06</month><year>2022</year><volume>1108</volume><fpage>189</fpage><lpage>207</lpage><pub-id pub-id-type="doi">10.3897/zookeys.1108.85655</pub-id></mixed-citation></tp:treatment-meta><tp:nomenclature><label>﻿Genus</label><tp:taxon-name>
              <object-id xmlns:xlink="http://www.w3.org/1999/xlink" content-type="arpha" xlink:type="simple">5E773681-6B44-54A6-B7DA-82D50459FA8E</object-id>
              <tp:taxon-name-part taxon-name-part-type="genus" reg="Hitobia">Hitobia</tp:taxon-name-part>
            </tp:taxon-name><tp:taxon-authority>Kamura, 1992</tp:taxon-authority></tp:nomenclature><tp:treatment-sec sec-type="comments" id="SECID0ET1AG"><title>Comments.</title><p>The genus includes 21 species, all of which are distributed in south, south-east, or east Asia (China, Thailand, Korea, Japan, Vietnam, India) (WSC 2022). More than two-thirds of all known species have been described and/or reported from China.</p></tp:treatment-sec></tp:taxon-treatment>
