# Supplementary material for: ﻿Ground spiders (Araneae, Gnaphosidae) from Jiangxi Province, China
Source: Zookeys. 2022 Jun 24;1108:189–207. doi: 10.3897/zookeys.1108.85655 (PMC9848727; doi:10.3897/zookeys.1108.85655)
Supplement: XML Treatment for Hitobia xiaoxi [file zookeys.1108.85655-treatment4.xml]

<!DOCTYPE tp:taxon-treatment
  PUBLIC "-//TaxonX//DTD Taxonomic Treatment Publishing DTD v0 20100105//EN" "tax-treatment-NSO.dtd">
<tp:taxon-treatment xmlns:tp="http://www.plazi.org/taxpub"><tp:treatment-meta><kwd-group><label>Taxon classification</label><kwd>
                <named-content content-type="kingdom">Animalia</named-content>
              </kwd><kwd>
                <named-content content-type="order">Araneae</named-content>
              </kwd><kwd>
                <named-content content-type="family">Gnaphosidae</named-content>
              </kwd></kwd-group><mixed-citation publication-type="journal"><person-group><name><surname>Liu</surname><given-names>Ke-Ke</given-names></name><name><surname>Yan</surname><given-names>Jing</given-names></name><name><surname>Xiao</surname><given-names>Qi-xin</given-names></name><name><surname>Luo</surname><given-names>Chong</given-names></name><name><surname>Xiao</surname><given-names>Yong-hong</given-names></name><name><surname>Fomichev</surname><given-names>Alexander A.</given-names></name></person-group><article-title>﻿Ground spiders (<tp:taxon-name><tp:taxon-name-part taxon-name-part-type="order">Araneae</tp:taxon-name-part></tp:taxon-name>, <tp:taxon-name><tp:taxon-name-part taxon-name-part-type="family">Gnaphosidae</tp:taxon-name-part></tp:taxon-name>) from Jiangxi Province, China</article-title><source>Zookeys</source><day>24</day><month>06</month><year>2022</year><volume>1108</volume><fpage>189</fpage><lpage>207</lpage><pub-id pub-id-type="doi">10.3897/zookeys.1108.85655</pub-id></mixed-citation></tp:treatment-meta><tp:nomenclature><label>﻿</label><tp:taxon-name>
              <object-id xmlns:xlink="http://www.w3.org/1999/xlink" content-type="arpha" xlink:type="simple">6BA7571F-8FBC-58B2-A59B-00BE7D87A068</object-id>
              <tp:taxon-name-part taxon-name-part-type="genus" reg="Hitobia">Hitobia</tp:taxon-name-part>
              <tp:taxon-name-part taxon-name-part-type="species" reg="xiaoxi">xiaoxi</tp:taxon-name-part>
              <object-id xmlns:xlink="http://www.w3.org/1999/xlink" content-type="zoobank" xlink:type="simple">https://zoobank.org/1183FC4C-27BB-41CE-AA87-3B85437FE1D4</object-id>
            </tp:taxon-name><tp:taxon-authority>Liu</tp:taxon-authority><tp:taxon-status xmlns:xlink="http://www.w3.org/1999/xlink" xlink:type="simple">sp. nov.</tp:taxon-status><xref ref-type="fig" rid="F4">Figs 4</xref><xref ref-type="fig" rid="F5">, 5</xref></tp:nomenclature><tp:treatment-sec sec-type="material" id="SECID0EK3AG"><title>Material examined.</title><p><bold><italic>Holotype</italic></bold>: ♂, China: Jiangxi Province, Ji’an City, Jinggangshan County Level City, Jinggang Mountain National Nature Reserve, Huangao Town, Fuxi Village, Xiaoxi Forest Farm, <named-content xmlns:xlink="http://www.w3.org/1999/xlink" content-type="dwc:verbatimCoordinates" xlink:type="simple"><named-content content-type="geo-json" specific-use="{&#34;type&#34;:&#34;Point&#34;,&#34;coordinates&#34;:[114.198075,26.473033]}" id="NCID0EY3AG" xlink:type="simple">26°28'22.92"N, 114°11'53.07"E</named-content></named-content>, 413 m, 14.XI.2020, Liu et al. leg.</p></tp:treatment-sec><tp:treatment-sec sec-type="etymology" id="SECID0E43AG"><title>Etymology.</title><p>The specific name derived from the type locality is a noun in apposition.</p></tp:treatment-sec><tp:treatment-sec sec-type="diagnosis" id="SECID0EC4AG"><title>Diagnosis.</title><p>The male of this new species is similar to <italic><tp:taxon-name><tp:taxon-name-part taxon-name-part-type="genus" reg="Hitobia">Hitobia</tp:taxon-name-part><tp:taxon-name-part taxon-name-part-type="species" reg="shaohai">shaohai</tp:taxon-name-part></tp:taxon-name></italic> Yin &amp; Bao, 2012 and <italic><tp:taxon-name><tp:taxon-name-part taxon-name-part-type="genus" reg="Hitobia">H.</tp:taxon-name-part><tp:taxon-name-part taxon-name-part-type="species" reg="taiwanica">taiwanica</tp:taxon-name-part></tp:taxon-name></italic> Zhang, Zhu &amp; Tso, 2009 in having a short <abbrev xmlns:xlink="http://www.w3.org/1999/xlink" xlink:title="retrolateral tibial apophysis" id="ABBRID0E54AG" xlink:type="simple">RTA</abbrev> and retrolaterally oriented embolus (<abbrev xmlns:xlink="http://www.w3.org/1999/xlink" xlink:title="embolus" id="ABBRID0EC5AG" xlink:type="simple">Em</abbrev>), but it differs from them in the subtriangular <abbrev xmlns:xlink="http://www.w3.org/1999/xlink" xlink:title="retrolateral tibial apophysis" id="ABBRID0EG5AG" xlink:type="simple">RTA</abbrev> (vs beak-like in <italic><tp:taxon-name><tp:taxon-name-part taxon-name-part-type="genus" reg="Hitobia">H.</tp:taxon-name-part><tp:taxon-name-part taxon-name-part-type="species" reg="shaohai">shaohai</tp:taxon-name-part></tp:taxon-name></italic> and <italic><tp:taxon-name><tp:taxon-name-part taxon-name-part-type="genus" reg="Hitobia">H.</tp:taxon-name-part><tp:taxon-name-part taxon-name-part-type="species" reg="taiwanica">taiwanica</tp:taxon-name-part></tp:taxon-name></italic>) and the embolus with twisted apex (vs twisted apex absent in <italic><tp:taxon-name><tp:taxon-name-part taxon-name-part-type="genus" reg="Hitobia">H.</tp:taxon-name-part><tp:taxon-name-part taxon-name-part-type="species" reg="shaohai">shaohai</tp:taxon-name-part></tp:taxon-name></italic> and <italic><tp:taxon-name><tp:taxon-name-part taxon-name-part-type="genus" reg="Hitobia">H.</tp:taxon-name-part><tp:taxon-name-part taxon-name-part-type="species" reg="taiwanica">taiwanica</tp:taxon-name-part></tp:taxon-name></italic>) (cf. Figs <xref ref-type="fig" rid="F4">4E</xref>, <xref ref-type="fig" rid="F5">5C–F</xref> vs <xref ref-type="bibr" rid="B25">Yin et al. 2012</xref>: fig. 631d and <xref ref-type="bibr" rid="B26">Zhang et al. 2009</xref>: fig. 1E, F).</p><fig id="F4" position="float" orientation="portrait"><object-id xmlns:xlink="http://www.w3.org/1999/xlink" content-type="doi" xlink:type="simple">10.3897/zookeys.1108.85655.figure4</object-id><object-id xmlns:xlink="http://www.w3.org/1999/xlink" content-type="arpha" xlink:type="simple">5971B52E-8075-5715-AD2B-8DA8C77D637A</object-id><label>Figure 4.</label><caption><p><italic><tp:taxon-name><tp:taxon-name-part taxon-name-part-type="genus" reg="Hitobia">Hitobia</tp:taxon-name-part><tp:taxon-name-part taxon-name-part-type="species" reg="xiaoxi">xiaoxi</tp:taxon-name-part></tp:taxon-name></italic> sp. nov., male holotype <bold>A</bold> habitus, dorsal view <bold>B</bold> same, ventral view <bold>C</bold> palp, prolateral view <bold>D</bold> same, ventral view <bold>E</bold> same, retrolateral view <bold>F</bold> same, dorsal view. Abbreviations: <abbrev xmlns:xlink="http://www.w3.org/1999/xlink" xlink:title="conductor" id="ABBRID0EFBBG" xlink:type="simple">Co</abbrev> – conductor, <abbrev xmlns:xlink="http://www.w3.org/1999/xlink" xlink:title="embolus" id="ABBRID0EJBBG" xlink:type="simple">Em</abbrev> – embolus, <abbrev xmlns:xlink="http://www.w3.org/1999/xlink" xlink:title="retrolateral tibial apophysis" id="ABBRID0ENBBG" xlink:type="simple">RTA</abbrev> – retrolateral tibial apophysis, <abbrev xmlns:xlink="http://www.w3.org/1999/xlink" xlink:title="sperm duct" id="ABBRID0ERBBG" xlink:type="simple">SD</abbrev> – sperm duct. Scale bars: 0.5 mm (<bold>A, B</bold>); 0.1 mm (<bold>C–F</bold>).</p></caption><graphic xmlns:xlink="http://www.w3.org/1999/xlink" xlink:href="zookeys-1108-189_article-85655__-g004.jpg" position="float" orientation="portrait" xlink:type="simple" id="oo_705985.jpg"><uri content-type="original_file" xlink:type="simple">https://binary.pensoft.net/fig/705985</uri></graphic></fig><fig id="F5" position="float" orientation="portrait"><object-id xmlns:xlink="http://www.w3.org/1999/xlink" content-type="doi" xlink:type="simple">10.3897/zookeys.1108.85655.figure5</object-id><object-id xmlns:xlink="http://www.w3.org/1999/xlink" content-type="arpha" xlink:type="simple">17496755-0310-5006-BD28-34171B5F8D40</object-id><label>Figure 5.</label><caption><p>SEM micrographs of <italic><tp:taxon-name><tp:taxon-name-part taxon-name-part-type="genus" reg="Hitobia">Hitobia</tp:taxon-name-part><tp:taxon-name-part taxon-name-part-type="species" reg="xiaoxi">xiaoxi</tp:taxon-name-part></tp:taxon-name></italic> sp. nov., male palp (holotype) <bold>A</bold> ventral view <bold>B</bold> same, details of <abbrev xmlns:xlink="http://www.w3.org/1999/xlink" xlink:title="retrolateral tibial apophysis" id="ABBRID0EVCBG" xlink:type="simple">RTA</abbrev><bold>C</bold> same, detail of embolic division <bold>D</bold> retrolateral view <bold>E</bold> same, details of <abbrev xmlns:xlink="http://www.w3.org/1999/xlink" xlink:title="retrolateral tibial apophysis" id="ABBRID0E6CBG" xlink:type="simple">RTA</abbrev><bold>F</bold> same, detail of embolic division. Abbreviations: <abbrev xmlns:xlink="http://www.w3.org/1999/xlink" xlink:title="conductor" id="ABBRID0EFDBG" xlink:type="simple">Co</abbrev> – conductor, <abbrev xmlns:xlink="http://www.w3.org/1999/xlink" xlink:title="embolus" id="ABBRID0EJDBG" xlink:type="simple">Em</abbrev> – embolus.</p></caption><graphic xmlns:xlink="http://www.w3.org/1999/xlink" xlink:href="zookeys-1108-189_article-85655__-g005.jpg" position="float" orientation="portrait" xlink:type="simple" id="oo_705986.jpg"><uri content-type="original_file" xlink:type="simple">https://binary.pensoft.net/fig/705986</uri></graphic></fig></tp:treatment-sec><tp:treatment-sec sec-type="description" id="SECID0ESDBG"><title>Description.</title><p><bold>Male.</bold> Habitus as in Fig. <xref ref-type="fig" rid="F4">4A, B</xref>. Total length 4.97. Carapace: 2.18 long, 1.74 wide. Eye sizes and interdistances: <abbrev xmlns:xlink="http://www.w3.org/1999/xlink" xlink:title="anterior median eye" id="ABBRID0E5DBG" xlink:type="simple">AME</abbrev> 0.09, <abbrev xmlns:xlink="http://www.w3.org/1999/xlink" xlink:title="anterior lateral eye" id="ABBRID0ECEBG" xlink:type="simple">ALE</abbrev> 0.09, <abbrev xmlns:xlink="http://www.w3.org/1999/xlink" xlink:title="posterior median eye" id="ABBRID0EGEBG" xlink:type="simple">PME</abbrev> 0.08, <abbrev xmlns:xlink="http://www.w3.org/1999/xlink" xlink:title="posterior lateral eye" id="ABBRID0EKEBG" xlink:type="simple">PLE</abbrev> 0.08, <abbrev xmlns:xlink="http://www.w3.org/1999/xlink" xlink:title="anterior median eye" id="ABBRID0EOEBG" xlink:type="simple">AME</abbrev>–<abbrev xmlns:xlink="http://www.w3.org/1999/xlink" xlink:title="anterior median eye" id="ABBRID0ESEBG" xlink:type="simple">AME</abbrev> 0.06, <abbrev xmlns:xlink="http://www.w3.org/1999/xlink" xlink:title="anterior median eye" id="ABBRID0EWEBG" xlink:type="simple">AME</abbrev>–<abbrev xmlns:xlink="http://www.w3.org/1999/xlink" xlink:title="anterior lateral eye" id="ABBRID0E1EBG" xlink:type="simple">ALE</abbrev> 0.21, <abbrev xmlns:xlink="http://www.w3.org/1999/xlink" xlink:title="posterior median eye" id="ABBRID0E5EBG" xlink:type="simple">PME</abbrev>–<abbrev xmlns:xlink="http://www.w3.org/1999/xlink" xlink:title="posterior median eye" id="ABBRID0ECFBG" xlink:type="simple">PME</abbrev> 0.1, <abbrev xmlns:xlink="http://www.w3.org/1999/xlink" xlink:title="posterior median eye" id="ABBRID0EGFBG" xlink:type="simple">PME</abbrev>–<abbrev xmlns:xlink="http://www.w3.org/1999/xlink" xlink:title="posterior lateral eye" id="ABBRID0EKFBG" xlink:type="simple">PLE</abbrev> 0.07, <abbrev xmlns:xlink="http://www.w3.org/1999/xlink" xlink:title="anterior median eye" id="ABBRID0EOFBG" xlink:type="simple">AME</abbrev>–<abbrev xmlns:xlink="http://www.w3.org/1999/xlink" xlink:title="posterior median eye" id="ABBRID0ESFBG" xlink:type="simple">PME</abbrev> 0.12, <abbrev xmlns:xlink="http://www.w3.org/1999/xlink" xlink:title="anterior median eye" id="ABBRID0EWFBG" xlink:type="simple">AME</abbrev>–<abbrev xmlns:xlink="http://www.w3.org/1999/xlink" xlink:title="posterior lateral eye" id="ABBRID0E1FBG" xlink:type="simple">PLE</abbrev> 0.21, <abbrev xmlns:xlink="http://www.w3.org/1999/xlink" xlink:title="anterior lateral eye" id="ABBRID0E5FBG" xlink:type="simple">ALE</abbrev>–<abbrev xmlns:xlink="http://www.w3.org/1999/xlink" xlink:title="anterior lateral eye" id="ABBRID0ECGBG" xlink:type="simple">ALE</abbrev> 0.23, <abbrev xmlns:xlink="http://www.w3.org/1999/xlink" xlink:title="posterior lateral eye" id="ABBRID0EGGBG" xlink:type="simple">PLE</abbrev>–<abbrev xmlns:xlink="http://www.w3.org/1999/xlink" xlink:title="posterior lateral eye" id="ABBRID0EKGBG" xlink:type="simple">PLE</abbrev> 0.42, <abbrev xmlns:xlink="http://www.w3.org/1999/xlink" xlink:title="anterior lateral eye" id="ABBRID0EOGBG" xlink:type="simple">ALE</abbrev>–<abbrev xmlns:xlink="http://www.w3.org/1999/xlink" xlink:title="posterior lateral eye" id="ABBRID0ESGBG" xlink:type="simple">PLE</abbrev> 0.12. <abbrev xmlns:xlink="http://www.w3.org/1999/xlink" xlink:title="median ocular area" id="ABBRID0EWGBG" xlink:type="simple">MOA</abbrev> 0.3 long, front width 0.2, back width 0.27. Chelicera with 2 promarginal and 1 retromarginal teeth. Abdomen: 2.64 long, 1.29 wide. Abdomen covered with numerous setae dorsally. Scutum covers more than 2/3 of abdomen. Leg measurements: I 5.09 (1.47, 0.71, 1.21, 1.01, 0.69); II 4.99 (1.47, 0.68, 1.13, 0.98, 0.73); III 5.15 (1.37, 0.74, 1.05, 1.27, 0.72); IV 6.74 (1.78, 0.93, 1.46, 1.91, 0.66). Leg spination: I <abbrev xmlns:xlink="http://www.w3.org/1999/xlink" xlink:title="femur" id="ABBRID0E1GBG" xlink:type="simple">Fe</abbrev>: d3, p2; Pa: r1; <abbrev xmlns:xlink="http://www.w3.org/1999/xlink" xlink:title="tibia" id="ABBRID0E5GBG" xlink:type="simple">Ti</abbrev>: p2, v6; <abbrev xmlns:xlink="http://www.w3.org/1999/xlink" xlink:title="metatarsus" id="ABBRID0ECHBG" xlink:type="simple">Mt</abbrev>: v2; II <abbrev xmlns:xlink="http://www.w3.org/1999/xlink" xlink:title="femur" id="ABBRID0EGHBG" xlink:type="simple">Fe</abbrev>: d3, p2, r1; <abbrev xmlns:xlink="http://www.w3.org/1999/xlink" xlink:title="tibia" id="ABBRID0EKHBG" xlink:type="simple">Ti</abbrev>: p2, v5; <abbrev xmlns:xlink="http://www.w3.org/1999/xlink" xlink:title="metatarsus" id="ABBRID0EOHBG" xlink:type="simple">Mt</abbrev>: v2; III <abbrev xmlns:xlink="http://www.w3.org/1999/xlink" xlink:title="femur" id="ABBRID0ESHBG" xlink:type="simple">Fe</abbrev>: d3, p2, r2; Pa: d1, p1, r1; <abbrev xmlns:xlink="http://www.w3.org/1999/xlink" xlink:title="tibia" id="ABBRID0EWHBG" xlink:type="simple">Ti</abbrev>: d1, p3, r2, v5; <abbrev xmlns:xlink="http://www.w3.org/1999/xlink" xlink:title="metatarsus" id="ABBRID0E1HBG" xlink:type="simple">Mt</abbrev>: d2, p3, r3, v2; IV: <abbrev xmlns:xlink="http://www.w3.org/1999/xlink" xlink:title="femur" id="ABBRID0E5HBG" xlink:type="simple">Fe</abbrev>: d2, p1, r1; Pa: p1, r1; <abbrev xmlns:xlink="http://www.w3.org/1999/xlink" xlink:title="tibia" id="ABBRID0ECIBG" xlink:type="simple">Ti</abbrev>: p3, r2, v5; <abbrev xmlns:xlink="http://www.w3.org/1999/xlink" xlink:title="metatarsus" id="ABBRID0EGIBG" xlink:type="simple">Mt</abbrev>: d2, p3, r3, v6.</p><p>Colouration (Fig. <xref ref-type="fig" rid="F4">4A, B</xref>). Carapace, sternum, chelicerae, labium, and maxillae yellow-brown. Legs brown. Palps yellow, cymbium brown. Abdomen dark brown, with one transverse white stripe posteriorly. Spinnerets yellow grey.</p><p>Palp as in Figs <xref ref-type="fig" rid="F4">4C–F</xref>, <xref ref-type="fig" rid="F5">5</xref>. Femur with three strong spines dorsally. Patella with single spine dorsally. <abbrev xmlns:xlink="http://www.w3.org/1999/xlink" xlink:title="retrolateral tibial apophysis" id="ABBRID0E1IBG" xlink:type="simple">RTA</abbrev> subtriangular, slightly shorter than tibia, apex directed dorsally. Cymbium 2.5× longer than wide. Tegulum simple and smooth, tapers anteriorly. Conductor (<abbrev xmlns:xlink="http://www.w3.org/1999/xlink" xlink:title="conductor" id="ABBRID0E5IBG" xlink:type="simple">Co</abbrev>) membranous. Sperm duct (<abbrev xmlns:xlink="http://www.w3.org/1999/xlink" xlink:title="sperm duct" id="ABBRID0ECJBG" xlink:type="simple">SD</abbrev>) U-shaped. Embolus longer than conductor (<abbrev xmlns:xlink="http://www.w3.org/1999/xlink" xlink:title="embolus" id="ABBRID0EGJBG" xlink:type="simple">Em</abbrev>), cone-shaped and twisted.</p><p><bold>Female.</bold> Unknown.</p></tp:treatment-sec><tp:treatment-sec sec-type="comments" id="SECID0EOJBG"><title>Comments.</title><p>The new species together with <italic><tp:taxon-name><tp:taxon-name-part taxon-name-part-type="genus" reg="Hitobia">H.</tp:taxon-name-part><tp:taxon-name-part taxon-name-part-type="species" reg="shaohai">shaohai</tp:taxon-name-part></tp:taxon-name></italic> and <italic><tp:taxon-name><tp:taxon-name-part taxon-name-part-type="genus" reg="Hitobia">H.</tp:taxon-name-part><tp:taxon-name-part taxon-name-part-type="species" reg="taiwanica">taiwanica</tp:taxon-name-part></tp:taxon-name></italic> clearly belongs to the same group based on configuration of their male palps. Unfortunately, only one male of <italic><tp:taxon-name><tp:taxon-name-part taxon-name-part-type="genus" reg="Hitobia">H.</tp:taxon-name-part><tp:taxon-name-part taxon-name-part-type="species" reg="xiaoxi">xiaoxi</tp:taxon-name-part></tp:taxon-name></italic> sp. nov. was found and several <italic><tp:taxon-name><tp:taxon-name-part taxon-name-part-type="genus" reg="Hitobia">Hitobia</tp:taxon-name-part></tp:taxon-name></italic> species from southern China are known only from females: <italic><tp:taxon-name><tp:taxon-name-part taxon-name-part-type="genus" reg="Hitobia">H.</tp:taxon-name-part><tp:taxon-name-part taxon-name-part-type="species" reg="chayuensis">chayuensis</tp:taxon-name-part></tp:taxon-name></italic> Song, Zhu &amp; Zhang, 2004, <italic><tp:taxon-name><tp:taxon-name-part taxon-name-part-type="genus" reg="Hitobia">H.</tp:taxon-name-part><tp:taxon-name-part taxon-name-part-type="species" reg="shimen">shimen</tp:taxon-name-part></tp:taxon-name></italic> Yin &amp; Bao, 2012, and <italic><tp:taxon-name><tp:taxon-name-part taxon-name-part-type="genus" reg="Hitobia">H.</tp:taxon-name-part><tp:taxon-name-part taxon-name-part-type="species" reg="yunnan">yunnan</tp:taxon-name-part></tp:taxon-name></italic> Song, Zhu &amp; Zhang, 2004. Thus, <italic><tp:taxon-name><tp:taxon-name-part taxon-name-part-type="genus" reg="Hitobia">H.</tp:taxon-name-part><tp:taxon-name-part taxon-name-part-type="species" reg="xiaoxi">xiaoxi</tp:taxon-name-part></tp:taxon-name></italic> sp. nov. may be a junior synonym of any of the above-mentioned species. However, it should be noted that the new species differs from all females by the abdominal pattern of a broad arc-shaped white stripe subposteriorly (vs wavy wite stripe in <italic><tp:taxon-name><tp:taxon-name-part taxon-name-part-type="genus" reg="Hitobia">H.</tp:taxon-name-part><tp:taxon-name-part taxon-name-part-type="species" reg="yunnan">yunnan</tp:taxon-name-part></tp:taxon-name></italic>, thin transverse white stripe in <italic><tp:taxon-name><tp:taxon-name-part taxon-name-part-type="genus" reg="Hitobia">H.</tp:taxon-name-part><tp:taxon-name-part taxon-name-part-type="species" reg="chayuensis">chayuensis</tp:taxon-name-part></tp:taxon-name></italic>, and herringbone-pattern in <italic><tp:taxon-name><tp:taxon-name-part taxon-name-part-type="genus" reg="Hitobia">H.</tp:taxon-name-part><tp:taxon-name-part taxon-name-part-type="species" reg="shimen">shimen</tp:taxon-name-part></tp:taxon-name></italic>). For this reason, we consider <italic><tp:taxon-name><tp:taxon-name-part taxon-name-part-type="genus" reg="Hitobia">H.</tp:taxon-name-part><tp:taxon-name-part taxon-name-part-type="species" reg="xiaoxi">xiaoxi</tp:taxon-name-part></tp:taxon-name></italic> sp. nov. as a separate species. This hypothesis will be confirmed or rejected in the future when both sexes of the new species are collected together.</p></tp:treatment-sec><tp:treatment-sec sec-type="distribution" id="SECID0EUNBG"><title>Distribution.</title><p>Known only from the type locality, Jiangxi Province, China (Fig. <xref ref-type="fig" rid="F9">9</xref>).</p></tp:treatment-sec><tp:treatment-sec><!--Section generated to contain objects referenced in tp:taxon-treatment.--><fig id="F9" position="float" orientation="portrait"><object-id xmlns:xlink="http://www.w3.org/1999/xlink" content-type="doi" xlink:type="simple">10.3897/zookeys.1108.85655.figure9</object-id><object-id xmlns:xlink="http://www.w3.org/1999/xlink" content-type="arpha" xlink:type="simple">38F2DBA5-3933-5022-AC10-0AB55E0514D3</object-id><label>Figure 9.</label><caption><p>Records of <italic><tp:taxon-name><tp:taxon-name-part taxon-name-part-type="genus" reg="Haplodrassus">Haplodrassus</tp:taxon-name-part><tp:taxon-name-part taxon-name-part-type="species" reg="yinae">yinae</tp:taxon-name-part></tp:taxon-name></italic> sp. nov., <italic><tp:taxon-name><tp:taxon-name-part taxon-name-part-type="genus" reg="Hitobia">Hitobia</tp:taxon-name-part><tp:taxon-name-part taxon-name-part-type="species" reg="xiaoxi">xiaoxi</tp:taxon-name-part></tp:taxon-name></italic> sp. nov., and <italic><tp:taxon-name><tp:taxon-name-part taxon-name-part-type="genus" reg="Zelotes">Zelotes</tp:taxon-name-part><tp:taxon-name-part taxon-name-part-type="species" reg="dingnan">dingnan</tp:taxon-name-part></tp:taxon-name></italic> sp. nov. from Jiangxi Province, China</p></caption><graphic xmlns:xlink="http://www.w3.org/1999/xlink" xlink:href="zookeys-1108-189_article-85655__-g009.jpg" position="float" orientation="portrait" xlink:type="simple" id="oo_705990.jpg"><uri content-type="original_file" xlink:type="simple">https://binary.pensoft.net/fig/705990</uri></graphic></fig></tp:treatment-sec><ref-list><ref id="B25"><mixed-citation xmlns:xlink="http://www.w3.org/1999/xlink" xlink:type="simple"><person-group><name name-style="western"><surname>Yin</surname><given-names>CM</given-names></name><name name-style="western"><surname>Peng</surname><given-names>XJ</given-names></name><name name-style="western"><surname>Yan</surname><given-names>HM</given-names></name><name name-style="western"><surname>Bao</surname><given-names>YH</given-names></name><name name-style="western"><surname>Xu</surname><given-names>X</given-names></name><name name-style="western"><surname>Tang</surname><given-names>G</given-names></name><name name-style="western"><surname>Zhou</surname><given-names>QS</given-names></name><name name-style="western"><surname>Liu</surname><given-names>P</given-names></name></person-group> (<year>2012</year>) <source>Fauna Hunan: <tp:taxon-name><tp:taxon-name-part taxon-name-part-type="order">Araneae</tp:taxon-name-part></tp:taxon-name> in Hunan, China.</source><publisher-name>Hunan Science and Technology Press</publisher-name>, <publisher-loc>Changsha</publisher-loc>, <size units="page">1590 pp</size>.</mixed-citation></ref><ref id="B26"><mixed-citation xmlns:xlink="http://www.w3.org/1999/xlink" xlink:type="simple"><person-group><name name-style="western"><surname>Zhang</surname><given-names>F</given-names></name><name name-style="western"><surname>Zhu</surname><given-names>MS</given-names></name><name name-style="western"><surname>Tso</surname><given-names>IM</given-names></name></person-group> (<year>2009</year>) Three new species and two new records of <tp:taxon-name><tp:taxon-name-part taxon-name-part-type="family">Gnaphosidae</tp:taxon-name-part></tp:taxon-name> (<tp:taxon-name><tp:taxon-name-part taxon-name-part-type="class">Arachnida</tp:taxon-name-part></tp:taxon-name>: <tp:taxon-name><tp:taxon-name-part taxon-name-part-type="order">Araneae</tp:taxon-name-part></tp:taxon-name>) from Taiwan. Journal of Hebei University, Natural Science Edition 29: 528–532, 542.</mixed-citation></ref></ref-list></tp:taxon-treatment>
