# Supplementary material for: ﻿Ground spiders (Araneae, Gnaphosidae) from Jiangxi Province, China
Source: Zookeys. 2022 Jun 24;1108:189–207. doi: 10.3897/zookeys.1108.85655 (PMC9848727; doi:10.3897/zookeys.1108.85655)
Supplement: XML Treatment for Zelotes dingnan [file zookeys.1108.85655-treatment6.xml]

<!DOCTYPE tp:taxon-treatment
  PUBLIC "-//TaxonX//DTD Taxonomic Treatment Publishing DTD v0 20100105//EN" "tax-treatment-NSO.dtd">
<tp:taxon-treatment xmlns:tp="http://www.plazi.org/taxpub"><tp:treatment-meta><kwd-group><label>Taxon classification</label><kwd>
                <named-content content-type="kingdom">Animalia</named-content>
              </kwd><kwd>
                <named-content content-type="order">Araneae</named-content>
              </kwd><kwd>
                <named-content content-type="family">Gnaphosidae</named-content>
              </kwd></kwd-group><mixed-citation publication-type="journal"><person-group><name><surname>Liu</surname><given-names>Ke-Ke</given-names></name><name><surname>Yan</surname><given-names>Jing</given-names></name><name><surname>Xiao</surname><given-names>Qi-xin</given-names></name><name><surname>Luo</surname><given-names>Chong</given-names></name><name><surname>Xiao</surname><given-names>Yong-hong</given-names></name><name><surname>Fomichev</surname><given-names>Alexander A.</given-names></name></person-group><article-title>﻿Ground spiders (<tp:taxon-name><tp:taxon-name-part taxon-name-part-type="order">Araneae</tp:taxon-name-part></tp:taxon-name>, <tp:taxon-name><tp:taxon-name-part taxon-name-part-type="family">Gnaphosidae</tp:taxon-name-part></tp:taxon-name>) from Jiangxi Province, China</article-title><source>Zookeys</source><day>24</day><month>06</month><year>2022</year><volume>1108</volume><fpage>189</fpage><lpage>207</lpage><pub-id pub-id-type="doi">10.3897/zookeys.1108.85655</pub-id></mixed-citation></tp:treatment-meta><tp:nomenclature><label>﻿</label><tp:taxon-name>
              <object-id xmlns:xlink="http://www.w3.org/1999/xlink" content-type="arpha" xlink:type="simple">61354E98-314E-5BA8-8DF7-8622CD5CBDAB</object-id>
              <tp:taxon-name-part taxon-name-part-type="genus" reg="Zelotes">Zelotes</tp:taxon-name-part>
              <tp:taxon-name-part taxon-name-part-type="species" reg="dingnan">dingnan</tp:taxon-name-part>
              <object-id xmlns:xlink="http://www.w3.org/1999/xlink" content-type="zoobank" xlink:type="simple">https://zoobank.org/AA3583D1-87C9-4B52-9983-04AFACAF5E40</object-id>
            </tp:taxon-name><tp:taxon-authority>Liu</tp:taxon-authority><tp:taxon-status xmlns:xlink="http://www.w3.org/1999/xlink" xlink:type="simple">sp. nov.</tp:taxon-status><xref ref-type="fig" rid="F6">Figs 6</xref><xref ref-type="fig" rid="F7">, 7</xref><xref ref-type="fig" rid="F8">, 8</xref></tp:nomenclature><tp:treatment-sec sec-type="material" id="SECID0EBRBG"><title>Material examined.</title><p><bold><italic>Holotype</italic></bold>: ♂, China: Jiangxi Province, Ganzhou City, Dingnan County, Lingbei Town, Aonao Village, near 42<sup>#</sup> poles, <named-content xmlns:xlink="http://www.w3.org/1999/xlink" content-type="dwc:verbatimCoordinates" xlink:type="simple"><named-content content-type="geo-json" specific-use="{&#34;type&#34;:&#34;Point&#34;,&#34;coordinates&#34;:[115.103058,25.030264]}" id="NCID0ERRBG" xlink:type="simple">25°01'48.95"N, 115°06'11.01"E</named-content></named-content>, 395 m, 5.X.2020, K. Liu et al. leg. <bold><italic>Paratype</italic></bold>: 1 ♂: Dayu County, Neiliang Town, Tianhua Mountain, <named-content xmlns:xlink="http://www.w3.org/1999/xlink" content-type="dwc:verbatimCoordinates" xlink:type="simple"><named-content content-type="geo-json" specific-use="{&#34;type&#34;:&#34;Point&#34;,&#34;coordinates&#34;:[114.028875,25.427247]}" id="NCID0E3RBG" xlink:type="simple">25°25'38.09"N, 114°01'43.95"E</named-content></named-content>, 1019 m, 3.X.2020, other data same as holotype; 1 ♂: near the county boundary between Xunwu and Anyuan Counties, Guizhumao parking lot, <named-content xmlns:xlink="http://www.w3.org/1999/xlink" content-type="dwc:verbatimCoordinates" xlink:type="simple"><named-content content-type="geo-json" specific-use="{&#34;type&#34;:&#34;Point&#34;,&#34;coordinates&#34;:[115.456969,24.926489]}" id="NCID0EESBG" xlink:type="simple">24°55'35.36"N, 115°27'25.09"E</named-content></named-content>, 716 m, 7.X.2020, other data same as holotype; 1 ♀: Anyuan county, Sanbaishan National Forest Park, hiking trails, <named-content xmlns:xlink="http://www.w3.org/1999/xlink" content-type="dwc:verbatimCoordinates" xlink:type="simple"><named-content content-type="geo-json" specific-use="{&#34;type&#34;:&#34;Point&#34;,&#34;coordinates&#34;:[115.433181,25.007831]}" id="NCID0EMSBG" xlink:type="simple">25°00'28.19"N, 115°25'59.45"E</named-content></named-content>, 511 m, other data as same as previous; 1 ♂: Ji’an City, Jinggangshan Level City, Dongshang Town, Jiangshan Village, Qilichuan, <named-content xmlns:xlink="http://www.w3.org/1999/xlink" content-type="dwc:verbatimCoordinates" xlink:type="simple"><named-content content-type="geo-json" specific-use="{&#34;type&#34;:&#34;Point&#34;,&#34;coordinates&#34;:[113.866897,26.791336]}" id="NCID0EUSBG" xlink:type="simple">26°46'88.81"N, 113°52'00.83"E</named-content></named-content>, 665 m, 4.II.2021, K. Liu et al. leg.</p></tp:treatment-sec><tp:treatment-sec sec-type="etymology" id="SECID0EZSBG"><title>Etymology.</title><p>The specific name derived from the county where the type locality is located and is a noun in apposition.</p></tp:treatment-sec><tp:treatment-sec sec-type="diagnosis" id="SECID0E5SBG"><title>Diagnosis.</title><p>The male of this new species is similar to <italic><tp:taxon-name><tp:taxon-name-part taxon-name-part-type="genus" reg="Zelotes">Zelotes</tp:taxon-name-part><tp:taxon-name-part taxon-name-part-type="species" reg="liaoi">liaoi</tp:taxon-name-part></tp:taxon-name></italic> Platnick &amp; Song, 1986 in having a finger-like <abbrev xmlns:xlink="http://www.w3.org/1999/xlink" xlink:title="retrolateral tibial apophysis" id="ABBRID0EPTBG" xlink:type="simple">RTA</abbrev>, U-shaped sperm duct (<abbrev xmlns:xlink="http://www.w3.org/1999/xlink" xlink:title="sperm duct" id="ABBRID0ETTBG" xlink:type="simple">SD</abbrev>), a triangular median apophysis (<abbrev xmlns:xlink="http://www.w3.org/1999/xlink" xlink:title="median apophysis" id="ABBRID0EXTBG" xlink:type="simple">MA</abbrev>) in ventral view and a strong terminal apophysis (<abbrev xmlns:xlink="http://www.w3.org/1999/xlink" xlink:title="terminal apophysis" id="ABBRID0E2TBG" xlink:type="simple">TA</abbrev>) with a spine-like apex, but differs by the clearly visible embolic projection (<abbrev xmlns:xlink="http://www.w3.org/1999/xlink" xlink:title="embolic projection" id="ABBRID0E6TBG" xlink:type="simple">EP</abbrev>) (vs invisible or absent) and by the embolus (<abbrev xmlns:xlink="http://www.w3.org/1999/xlink" xlink:title="embolus" id="ABBRID0EDUBG" xlink:type="simple">Em</abbrev>) with a membranous apex bending toward posterior part of tegulum (vs sclerotized apex bending toward anterior part of tegulum) (Figs <xref ref-type="fig" rid="F6">6C–F</xref>, <xref ref-type="fig" rid="F7">7</xref> vs <xref ref-type="bibr" rid="B21">Song et al. 2004</xref>: fig. 158C, D). The female of <italic><tp:taxon-name><tp:taxon-name-part taxon-name-part-type="genus" reg="Zelotes">Z.</tp:taxon-name-part><tp:taxon-name-part taxon-name-part-type="species" reg="dingnan">dingnan</tp:taxon-name-part></tp:taxon-name></italic> can be distinguished from that of <italic><tp:taxon-name><tp:taxon-name-part taxon-name-part-type="genus" reg="Zelotes">Z.</tp:taxon-name-part><tp:taxon-name-part taxon-name-part-type="species" reg="liaoi">liaoi</tp:taxon-name-part></tp:taxon-name></italic> by the teardrop posterior part of the fovea (<abbrev xmlns:xlink="http://www.w3.org/1999/xlink" xlink:title="fovea" id="ABBRID0EJVBG" xlink:type="simple">Fo</abbrev>) (vs subtriangular) and by the copulatory ducts (<abbrev xmlns:xlink="http://www.w3.org/1999/xlink" xlink:title="copulatory duct" id="ABBRID0ENVBG" xlink:type="simple">CD</abbrev>) divided into three parts (anterior, medial, and posterior) (vs two) (Figs <xref ref-type="fig" rid="F8">8C, D</xref> vs <xref ref-type="bibr" rid="B21">Song et al. 2004</xref>: fig. 158A, B).</p><fig id="F6" position="float" orientation="portrait"><object-id xmlns:xlink="http://www.w3.org/1999/xlink" content-type="doi" xlink:type="simple">10.3897/zookeys.1108.85655.figure6</object-id><object-id xmlns:xlink="http://www.w3.org/1999/xlink" content-type="arpha" xlink:type="simple">8287EFEA-F7A4-5B8B-91B1-1E95CD3D3E8F</object-id><label>Figure 6.</label><caption><p><italic><tp:taxon-name><tp:taxon-name-part taxon-name-part-type="genus" reg="Zelotes">Zelotes</tp:taxon-name-part><tp:taxon-name-part taxon-name-part-type="species" reg="dingnan">dingnan</tp:taxon-name-part></tp:taxon-name></italic> sp. nov., male holotype <bold>A</bold> habitus, dorsal view <bold>B</bold> same, ventral view <bold>C</bold> palp, prolateral view <bold>D</bold> same, ventral view <bold>E</bold> same, retrolateral view <bold>F</bold> same, dorsal view. Abbreviations: <abbrev xmlns:xlink="http://www.w3.org/1999/xlink" xlink:title="embolus" id="ABBRID0EYWBG" xlink:type="simple">Em</abbrev> – embolus, <abbrev xmlns:xlink="http://www.w3.org/1999/xlink" xlink:title="embolic projection" id="ABBRID0E3WBG" xlink:type="simple">EP</abbrev> – embolic projection, IS – intercalary sclerite, <abbrev xmlns:xlink="http://www.w3.org/1999/xlink" xlink:title="median apophysis" id="ABBRID0EAXBG" xlink:type="simple">MA</abbrev> – median apophysis, <abbrev xmlns:xlink="http://www.w3.org/1999/xlink" xlink:title="retrolateral tibial apophysis" id="ABBRID0EEXBG" xlink:type="simple">RTA</abbrev> – retrolateral tibial apophysis, <abbrev xmlns:xlink="http://www.w3.org/1999/xlink" xlink:title="sperm duct" id="ABBRID0EIXBG" xlink:type="simple">SD</abbrev> – sperm duct, <abbrev xmlns:xlink="http://www.w3.org/1999/xlink" xlink:title="terminal apophysis" id="ABBRID0EMXBG" xlink:type="simple">TA</abbrev> – terminal apophysis. Scale bars: 0.5 mm (<bold>A, B</bold>); 0.1 mm (<bold>C–F</bold>).</p></caption><graphic xmlns:xlink="http://www.w3.org/1999/xlink" xlink:href="zookeys-1108-189_article-85655__-g006.jpg" position="float" orientation="portrait" xlink:type="simple" id="oo_705987.jpg"><uri content-type="original_file" xlink:type="simple">https://binary.pensoft.net/fig/705987</uri></graphic></fig><fig id="F7" position="float" orientation="portrait"><object-id xmlns:xlink="http://www.w3.org/1999/xlink" content-type="doi" xlink:type="simple">10.3897/zookeys.1108.85655.figure7</object-id><object-id xmlns:xlink="http://www.w3.org/1999/xlink" content-type="arpha" xlink:type="simple">6F9DCBB9-1D44-5DF0-A224-D22120E8F815</object-id><label>Figure 7.</label><caption><p>SEM micrographs of <italic><tp:taxon-name><tp:taxon-name-part taxon-name-part-type="genus" reg="Zelotes">Zelotes</tp:taxon-name-part><tp:taxon-name-part taxon-name-part-type="species" reg="dingnan">dingnan</tp:taxon-name-part></tp:taxon-name></italic> sp. nov., male palp (paratype) <bold>A</bold> ventral view <bold>B</bold> same, details of embolic division <bold>C</bold> retrolateral view, slightly ventrally <bold>D</bold> same, details of <abbrev xmlns:xlink="http://www.w3.org/1999/xlink" xlink:title="retrolateral tibial apophysis" id="ABBRID0EUYBG" xlink:type="simple">RTA</abbrev><bold>E</bold> same, details of embolic division <bold>F</bold> dorsal view, slightly retrolaterally <bold>G</bold> same, details of <abbrev xmlns:xlink="http://www.w3.org/1999/xlink" xlink:title="retrolateral tibial apophysis" id="ABBRID0E5YBG" xlink:type="simple">RTA</abbrev>. Abbreviations: <abbrev xmlns:xlink="http://www.w3.org/1999/xlink" xlink:title="embolus" id="ABBRID0ECZBG" xlink:type="simple">Em</abbrev> – embolus, <abbrev xmlns:xlink="http://www.w3.org/1999/xlink" xlink:title="embolic projection" id="ABBRID0EGZBG" xlink:type="simple">EP</abbrev> – embolic projection, IS – intercalary sclerite, <abbrev xmlns:xlink="http://www.w3.org/1999/xlink" xlink:title="median apophysis" id="ABBRID0EKZBG" xlink:type="simple">MA</abbrev> – median apophysis, <abbrev xmlns:xlink="http://www.w3.org/1999/xlink" xlink:title="retrolateral tibial apophysis" id="ABBRID0EOZBG" xlink:type="simple">RTA</abbrev> – retrolateral tibial apophysis, <abbrev xmlns:xlink="http://www.w3.org/1999/xlink" xlink:title="terminal apophysis" id="ABBRID0ESZBG" xlink:type="simple">TA</abbrev> – terminal apophysis.</p></caption><graphic xmlns:xlink="http://www.w3.org/1999/xlink" xlink:href="zookeys-1108-189_article-85655__-g007.jpg" position="float" orientation="portrait" xlink:type="simple" id="oo_705988.jpg"><uri content-type="original_file" xlink:type="simple">https://binary.pensoft.net/fig/705988</uri></graphic></fig><fig id="F8" position="float" orientation="portrait"><object-id xmlns:xlink="http://www.w3.org/1999/xlink" content-type="doi" xlink:type="simple">10.3897/zookeys.1108.85655.figure8</object-id><object-id xmlns:xlink="http://www.w3.org/1999/xlink" content-type="arpha" xlink:type="simple">2BE24A8B-A97D-508D-8CFA-DF144000F48E</object-id><label>Figure 8.</label><caption><p><italic><tp:taxon-name><tp:taxon-name-part taxon-name-part-type="genus" reg="Zelotes">Zelotes</tp:taxon-name-part><tp:taxon-name-part taxon-name-part-type="species" reg="dingnan">dingnan</tp:taxon-name-part></tp:taxon-name></italic> sp. nov., female paratype <bold>A</bold> habitus, dorsal view <bold>B</bold> same, ventral view <bold>C</bold> epigyne, ventral view <bold>D</bold> same, dorsal view. Abbreviations: <abbrev xmlns:xlink="http://www.w3.org/1999/xlink" xlink:title="anterior pocket" id="ABBRID0EW1BG" xlink:type="simple">AP</abbrev> – anterior pocket, <abbrev xmlns:xlink="http://www.w3.org/1999/xlink" xlink:title="copulatory duct" id="ABBRID0E11BG" xlink:type="simple">CD</abbrev> – copulatory duct, <abbrev xmlns:xlink="http://www.w3.org/1999/xlink" xlink:title="copulatory opening" id="ABBRID0E51BG" xlink:type="simple">CO</abbrev> – copulatory opening, <abbrev xmlns:xlink="http://www.w3.org/1999/xlink" xlink:title="fertilization ducts" id="ABBRID0EC2BG" xlink:type="simple">FD</abbrev> – fertilization duct, <abbrev xmlns:xlink="http://www.w3.org/1999/xlink" xlink:title="fovea" id="ABBRID0EG2BG" xlink:type="simple">Fo</abbrev> – fovea, <abbrev xmlns:xlink="http://www.w3.org/1999/xlink" xlink:title="lateral gland" id="ABBRID0EK2BG" xlink:type="simple">LG</abbrev> – lateral gland, <abbrev xmlns:xlink="http://www.w3.org/1999/xlink" xlink:title="median pocket" id="ABBRID0EO2BG" xlink:type="simple">MP</abbrev> – median pocket, <abbrev xmlns:xlink="http://www.w3.org/1999/xlink" xlink:title="posterior pocket" id="ABBRID0ES2BG" xlink:type="simple">PP</abbrev> – posterior pocket, <abbrev xmlns:xlink="http://www.w3.org/1999/xlink" xlink:title="spermatheca" id="ABBRID0EW2BG" xlink:type="simple">Sp</abbrev> – spermatheca. Scale bars: 0.5 mm (<bold>A, B</bold>); 0.1 mm (<bold>C, D</bold>).</p></caption><graphic xmlns:xlink="http://www.w3.org/1999/xlink" xlink:href="zookeys-1108-189_article-85655__-g008.jpg" position="float" orientation="portrait" xlink:type="simple" id="oo_705989.jpg"><uri content-type="original_file" xlink:type="simple">https://binary.pensoft.net/fig/705989</uri></graphic></fig></tp:treatment-sec><tp:treatment-sec sec-type="description" id="SECID0ED3BG"><title>Description.</title><p><bold>Male.</bold> Habitus as in Fig. <xref ref-type="fig" rid="F6">6A, B</xref>. Total length 4.81. Carapace: 2.23 long, 1.75 wide. Eye sizes and interdistances: <abbrev xmlns:xlink="http://www.w3.org/1999/xlink" xlink:title="anterior median eye" id="ABBRID0EP3BG" xlink:type="simple">AME</abbrev> 0.06, <abbrev xmlns:xlink="http://www.w3.org/1999/xlink" xlink:title="anterior lateral eye" id="ABBRID0ET3BG" xlink:type="simple">ALE</abbrev> 0.09, <abbrev xmlns:xlink="http://www.w3.org/1999/xlink" xlink:title="posterior median eye" id="ABBRID0EX3BG" xlink:type="simple">PME</abbrev> 0.07, <abbrev xmlns:xlink="http://www.w3.org/1999/xlink" xlink:title="posterior lateral eye" id="ABBRID0E23BG" xlink:type="simple">PLE</abbrev> 0.08, <abbrev xmlns:xlink="http://www.w3.org/1999/xlink" xlink:title="anterior median eye" id="ABBRID0E63BG" xlink:type="simple">AME</abbrev>–<abbrev xmlns:xlink="http://www.w3.org/1999/xlink" xlink:title="anterior median eye" id="ABBRID0ED4BG" xlink:type="simple">AME</abbrev> 0.03, <abbrev xmlns:xlink="http://www.w3.org/1999/xlink" xlink:title="anterior median eye" id="ABBRID0EH4BG" xlink:type="simple">AME</abbrev>–<abbrev xmlns:xlink="http://www.w3.org/1999/xlink" xlink:title="anterior lateral eye" id="ABBRID0EL4BG" xlink:type="simple">ALE</abbrev> 0.03, <abbrev xmlns:xlink="http://www.w3.org/1999/xlink" xlink:title="posterior median eye" id="ABBRID0EP4BG" xlink:type="simple">PME</abbrev>–<abbrev xmlns:xlink="http://www.w3.org/1999/xlink" xlink:title="posterior median eye" id="ABBRID0ET4BG" xlink:type="simple">PME</abbrev> 0.04, <abbrev xmlns:xlink="http://www.w3.org/1999/xlink" xlink:title="posterior median eye" id="ABBRID0EX4BG" xlink:type="simple">PME</abbrev>–<abbrev xmlns:xlink="http://www.w3.org/1999/xlink" xlink:title="posterior lateral eye" id="ABBRID0E24BG" xlink:type="simple">PLE</abbrev> 0.04, <abbrev xmlns:xlink="http://www.w3.org/1999/xlink" xlink:title="anterior median eye" id="ABBRID0E64BG" xlink:type="simple">AME</abbrev>–<abbrev xmlns:xlink="http://www.w3.org/1999/xlink" xlink:title="posterior median eye" id="ABBRID0ED5BG" xlink:type="simple">PME</abbrev> 0.11, <abbrev xmlns:xlink="http://www.w3.org/1999/xlink" xlink:title="anterior median eye" id="ABBRID0EH5BG" xlink:type="simple">AME</abbrev>–<abbrev xmlns:xlink="http://www.w3.org/1999/xlink" xlink:title="posterior lateral eye" id="ABBRID0EL5BG" xlink:type="simple">PLE</abbrev> 0.12, <abbrev xmlns:xlink="http://www.w3.org/1999/xlink" xlink:title="anterior lateral eye" id="ABBRID0EP5BG" xlink:type="simple">ALE</abbrev>–<abbrev xmlns:xlink="http://www.w3.org/1999/xlink" xlink:title="anterior lateral eye" id="ABBRID0ET5BG" xlink:type="simple">ALE</abbrev> 0.17, <abbrev xmlns:xlink="http://www.w3.org/1999/xlink" xlink:title="posterior lateral eye" id="ABBRID0EX5BG" xlink:type="simple">PLE</abbrev>–<abbrev xmlns:xlink="http://www.w3.org/1999/xlink" xlink:title="posterior lateral eye" id="ABBRID0E25BG" xlink:type="simple">PLE</abbrev> 0.23, <abbrev xmlns:xlink="http://www.w3.org/1999/xlink" xlink:title="anterior lateral eye" id="ABBRID0E65BG" xlink:type="simple">ALE</abbrev>–<abbrev xmlns:xlink="http://www.w3.org/1999/xlink" xlink:title="posterior lateral eye" id="ABBRID0ED6BG" xlink:type="simple">PLE</abbrev> 0.02. <abbrev xmlns:xlink="http://www.w3.org/1999/xlink" xlink:title="median ocular area" id="ABBRID0EH6BG" xlink:type="simple">MOA</abbrev> 0.23 long, front width 0.18, back width 0.19. Chelicera with 3 promarginal and 4 retromarginal teeth. Abdomen: 2.48 long, 1.5 wide. Leg measurements: I 6.04 (1.57, 0.89, 1.37, 1.16, 1.05); II 4.89 (1.39, 0.6, 1.12, 0.94, 0.84); III 5.2 (0.95, 0.68, 1.36, 1.51, 0.7); IV 6.43 (1.77, 0.7, 1.51, 1.57, 0.88). Leg spination: I <abbrev xmlns:xlink="http://www.w3.org/1999/xlink" xlink:title="femur" id="ABBRID0EL6BG" xlink:type="simple">Fe</abbrev>: d3; II <abbrev xmlns:xlink="http://www.w3.org/1999/xlink" xlink:title="femur" id="ABBRID0EP6BG" xlink:type="simple">Fe</abbrev>: d2, r1; <abbrev xmlns:xlink="http://www.w3.org/1999/xlink" xlink:title="tibia" id="ABBRID0ET6BG" xlink:type="simple">Ti</abbrev>: v1; <abbrev xmlns:xlink="http://www.w3.org/1999/xlink" xlink:title="metatarsus" id="ABBRID0EX6BG" xlink:type="simple">Mt</abbrev>: v4; III <abbrev xmlns:xlink="http://www.w3.org/1999/xlink" xlink:title="femur" id="ABBRID0E26BG" xlink:type="simple">Fe</abbrev>: d2, p1, r2; Pa: r1; <abbrev xmlns:xlink="http://www.w3.org/1999/xlink" xlink:title="tibia" id="ABBRID0EAAAI" xlink:type="simple">Ti</abbrev>: p2, r2, v5; IV: <abbrev xmlns:xlink="http://www.w3.org/1999/xlink" xlink:title="femur" id="ABBRID0EEAAI" xlink:type="simple">Fe</abbrev>: d2, r1; Pa: r1; <abbrev xmlns:xlink="http://www.w3.org/1999/xlink" xlink:title="tibia" id="ABBRID0EIAAI" xlink:type="simple">Ti</abbrev>: p2, r1, v6; <abbrev xmlns:xlink="http://www.w3.org/1999/xlink" xlink:title="metatarsus" id="ABBRID0EMAAI" xlink:type="simple">Mt</abbrev>: d6, p2, r3, v4.</p><p>Colouration (Fig. <xref ref-type="fig" rid="F6">6A, B</xref>). Carapace dark yellow-brown, with radial dark stripes dorsally. Chelicerae, maxillae, labium and sternum dark yellow-brown. Legs brown. Palps yellow-brown. Abdomen dark brown. Spinnerets brown.</p><p>Palp as in Figs <xref ref-type="fig" rid="F6">6C–F</xref>, <xref ref-type="fig" rid="F7">7</xref>. <abbrev xmlns:xlink="http://www.w3.org/1999/xlink" xlink:title="retrolateral tibial apophysis" id="ABBRID0EABAI" xlink:type="simple">RTA</abbrev> finger-like, slightly longer than tibia in retrolateral view, apex directed dorsally. Apex of <abbrev xmlns:xlink="http://www.w3.org/1999/xlink" xlink:title="retrolateral tibial apophysis" id="ABBRID0EEBAI" xlink:type="simple">RTA</abbrev> bears two spines. Cymbium 2× longer than wide. Tegulum elliptical. Sperm duct (<abbrev xmlns:xlink="http://www.w3.org/1999/xlink" xlink:title="sperm duct" id="ABBRID0EIBAI" xlink:type="simple">SD</abbrev>) U-shaped, originating from near median apophysis. Median apophysis (<abbrev xmlns:xlink="http://www.w3.org/1999/xlink" xlink:title="median apophysis" id="ABBRID0EMBAI" xlink:type="simple">MA</abbrev>) with a broad base and retrolaterally curved apex. Terminal apophysis (<abbrev xmlns:xlink="http://www.w3.org/1999/xlink" xlink:title="terminal apophysis" id="ABBRID0EQBAI" xlink:type="simple">TA</abbrev>) subquadrangular, with a tooth-like apophysis prolaterally and a spine-like apophysis anteriorly. Intercalary sclerite (IS) longer than terminal apophysis, with membranous part anteriorly. Embolic projection (<abbrev xmlns:xlink="http://www.w3.org/1999/xlink" xlink:title="embolic projection" id="ABBRID0EUBAI" xlink:type="simple">EP</abbrev>) spine-like, covered by the membranous part of intercalary sclerite. Embolus (<abbrev xmlns:xlink="http://www.w3.org/1999/xlink" xlink:title="embolus" id="ABBRID0EYBAI" xlink:type="simple">Em</abbrev>) with a membranous apex directed posteriorly.</p><p><bold>Female.</bold> Habitus as in Fig. <xref ref-type="fig" rid="F8">8A, B</xref>. Total length 5.49. Carapace: 2.39 long, 1.85 wide. Eye sizes and interdistances: <abbrev xmlns:xlink="http://www.w3.org/1999/xlink" xlink:title="anterior median eye" id="ABBRID0EECAI" xlink:type="simple">AME</abbrev> 0.07, <abbrev xmlns:xlink="http://www.w3.org/1999/xlink" xlink:title="anterior lateral eye" id="ABBRID0EICAI" xlink:type="simple">ALE</abbrev> 0.09, <abbrev xmlns:xlink="http://www.w3.org/1999/xlink" xlink:title="posterior median eye" id="ABBRID0EMCAI" xlink:type="simple">PME</abbrev> 0.07, <abbrev xmlns:xlink="http://www.w3.org/1999/xlink" xlink:title="posterior lateral eye" id="ABBRID0EQCAI" xlink:type="simple">PLE</abbrev> 0.08, <abbrev xmlns:xlink="http://www.w3.org/1999/xlink" xlink:title="anterior median eye" id="ABBRID0EUCAI" xlink:type="simple">AME</abbrev>–<abbrev xmlns:xlink="http://www.w3.org/1999/xlink" xlink:title="anterior median eye" id="ABBRID0EYCAI" xlink:type="simple">AME</abbrev> 0.06, <abbrev xmlns:xlink="http://www.w3.org/1999/xlink" xlink:title="anterior median eye" id="ABBRID0E3CAI" xlink:type="simple">AME</abbrev>–<abbrev xmlns:xlink="http://www.w3.org/1999/xlink" xlink:title="anterior lateral eye" id="ABBRID0EADAI" xlink:type="simple">ALE</abbrev> 0.03, <abbrev xmlns:xlink="http://www.w3.org/1999/xlink" xlink:title="posterior median eye" id="ABBRID0EEDAI" xlink:type="simple">PME</abbrev>–<abbrev xmlns:xlink="http://www.w3.org/1999/xlink" xlink:title="posterior median eye" id="ABBRID0EIDAI" xlink:type="simple">PME</abbrev> 0.06, <abbrev xmlns:xlink="http://www.w3.org/1999/xlink" xlink:title="posterior median eye" id="ABBRID0EMDAI" xlink:type="simple">PME</abbrev>–<abbrev xmlns:xlink="http://www.w3.org/1999/xlink" xlink:title="posterior lateral eye" id="ABBRID0EQDAI" xlink:type="simple">PLE</abbrev> 0.06, <abbrev xmlns:xlink="http://www.w3.org/1999/xlink" xlink:title="anterior median eye" id="ABBRID0EUDAI" xlink:type="simple">AME</abbrev>–<abbrev xmlns:xlink="http://www.w3.org/1999/xlink" xlink:title="posterior median eye" id="ABBRID0EYDAI" xlink:type="simple">PME</abbrev> 0.1, <abbrev xmlns:xlink="http://www.w3.org/1999/xlink" xlink:title="anterior median eye" id="ABBRID0E3DAI" xlink:type="simple">AME</abbrev>–<abbrev xmlns:xlink="http://www.w3.org/1999/xlink" xlink:title="posterior lateral eye" id="ABBRID0EAEAI" xlink:type="simple">PLE</abbrev> 0.13, <abbrev xmlns:xlink="http://www.w3.org/1999/xlink" xlink:title="anterior lateral eye" id="ABBRID0EEEAI" xlink:type="simple">ALE</abbrev>–<abbrev xmlns:xlink="http://www.w3.org/1999/xlink" xlink:title="anterior lateral eye" id="ABBRID0EIEAI" xlink:type="simple">ALE</abbrev> 0.23, <abbrev xmlns:xlink="http://www.w3.org/1999/xlink" xlink:title="posterior lateral eye" id="ABBRID0EMEAI" xlink:type="simple">PLE</abbrev>–<abbrev xmlns:xlink="http://www.w3.org/1999/xlink" xlink:title="posterior lateral eye" id="ABBRID0EQEAI" xlink:type="simple">PLE</abbrev> 0.32, <abbrev xmlns:xlink="http://www.w3.org/1999/xlink" xlink:title="anterior lateral eye" id="ABBRID0EUEAI" xlink:type="simple">ALE</abbrev>–<abbrev xmlns:xlink="http://www.w3.org/1999/xlink" xlink:title="posterior lateral eye" id="ABBRID0EYEAI" xlink:type="simple">PLE</abbrev> 0.06. <abbrev xmlns:xlink="http://www.w3.org/1999/xlink" xlink:title="median ocular area" id="ABBRID0E3EAI" xlink:type="simple">MOA</abbrev> 0.21 long, front width 0.19, back width 0.21. Chelicera with 3 promarginal and 4 retromarginal teeth. Abdomen: 3.0 long, 1.65 wide. Leg measurements: I 6.18 (1.63, 0.96, 1.34, 1.2, 1.05); II 3.29 (0.95, 0.47, 0.68, 0.62, 0.57); III 4.7 (1.28, 0.56, 0.99, 1.04, 0.83); IV 4.91 (1.37, 0.75, 0.94, 1.03, 0.82). Leg spination: I <abbrev xmlns:xlink="http://www.w3.org/1999/xlink" xlink:title="femur" id="ABBRID0EAFAI" xlink:type="simple">Fe</abbrev>: d3; Pa: r1; <abbrev xmlns:xlink="http://www.w3.org/1999/xlink" xlink:title="tibia" id="ABBRID0EEFAI" xlink:type="simple">Ti</abbrev>: v1; <abbrev xmlns:xlink="http://www.w3.org/1999/xlink" xlink:title="metatarsus" id="ABBRID0EIFAI" xlink:type="simple">Mt</abbrev>: v4; II <abbrev xmlns:xlink="http://www.w3.org/1999/xlink" xlink:title="femur" id="ABBRID0EMFAI" xlink:type="simple">Fe</abbrev>: d2; Pa: r1; <abbrev xmlns:xlink="http://www.w3.org/1999/xlink" xlink:title="tibia" id="ABBRID0EQFAI" xlink:type="simple">Ti</abbrev>: v1; <abbrev xmlns:xlink="http://www.w3.org/1999/xlink" xlink:title="metatarsus" id="ABBRID0EUFAI" xlink:type="simple">Mt</abbrev>: v4; III <abbrev xmlns:xlink="http://www.w3.org/1999/xlink" xlink:title="femur" id="ABBRID0EYFAI" xlink:type="simple">Fe</abbrev>: d2, p2, r2; Pa: r1; <abbrev xmlns:xlink="http://www.w3.org/1999/xlink" xlink:title="tibia" id="ABBRID0E3FAI" xlink:type="simple">Ti</abbrev>: p3, r2, v6; <abbrev xmlns:xlink="http://www.w3.org/1999/xlink" xlink:title="metatarsus" id="ABBRID0EAGAI" xlink:type="simple">Mt</abbrev>: d2, p3, r3; IV: <abbrev xmlns:xlink="http://www.w3.org/1999/xlink" xlink:title="femur" id="ABBRID0EEGAI" xlink:type="simple">Fe</abbrev>: d2, p2, r2; Pa: r1; <abbrev xmlns:xlink="http://www.w3.org/1999/xlink" xlink:title="tibia" id="ABBRID0EIGAI" xlink:type="simple">Ti</abbrev>: p3, r2, v6; <abbrev xmlns:xlink="http://www.w3.org/1999/xlink" xlink:title="metatarsus" id="ABBRID0EMGAI" xlink:type="simple">Mt</abbrev>: d1, p4, r4, v2.</p><p>Colouration as in male, but paler.</p><p>Epigyne (Fig. <xref ref-type="fig" rid="F8">8C, D</xref>). Epigyne 1.3× longer than wide. Anterior pockets (<abbrev xmlns:xlink="http://www.w3.org/1999/xlink" xlink:title="anterior pocket" id="ABBRID0EXGAI" xlink:type="simple">AP</abbrev>) wavy, longer than median pockets (<abbrev xmlns:xlink="http://www.w3.org/1999/xlink" xlink:title="median pocket" id="ABBRID0E2GAI" xlink:type="simple">MP</abbrev>). Posterior pockets (<abbrev xmlns:xlink="http://www.w3.org/1999/xlink" xlink:title="posterior pocket" id="ABBRID0E6GAI" xlink:type="simple">PP</abbrev>) poorly visible. Anterior part of fovea (<abbrev xmlns:xlink="http://www.w3.org/1999/xlink" xlink:title="fovea" id="ABBRID0EDHAI" xlink:type="simple">Fo</abbrev>) subrectangular, 1.5× wider than long. Posterior part of the fovea teardrop-like. Copulatory openings (<abbrev xmlns:xlink="http://www.w3.org/1999/xlink" xlink:title="copulatory opening" id="ABBRID0EHHAI" xlink:type="simple">CO</abbrev>) slit-like, located antero-laterally. Copulatory ducts (<abbrev xmlns:xlink="http://www.w3.org/1999/xlink" xlink:title="copulatory duct" id="ABBRID0ELHAI" xlink:type="simple">CD</abbrev>) consist of three parts: longitudinal anterior part, C-shaped median part, which is 2× wider than anterior, and swollen posterior part. Lateral glands (<abbrev xmlns:xlink="http://www.w3.org/1999/xlink" xlink:title="lateral gland" id="ABBRID0EPHAI" xlink:type="simple">LG</abbrev>) twice shorter than median part of copulatory ducts, directed laterally. Spermathecae (<abbrev xmlns:xlink="http://www.w3.org/1999/xlink" xlink:title="spermatheca" id="ABBRID0ETHAI" xlink:type="simple">Sp</abbrev>) oval, connected with copulatory ducts by a short bending tube. Fertilisation ducts (<abbrev xmlns:xlink="http://www.w3.org/1999/xlink" xlink:title="fertilization ducts" id="ABBRID0EXHAI" xlink:type="simple">FD</abbrev>) slightly curved.</p></tp:treatment-sec><tp:treatment-sec sec-type="comments" id="SECID0E2HAI"><title>Comments.</title><p>The holotype male and the paratype female were collected in different localities. Distance between Guizhumao parking lot and Sanbaishan National Forest Park is about 12 km, which is very close. Moreover, both specimens have similar habitus and coloration. For these reasons, we consider them as conspecific. This hypothesis will be confirmed or rejected in future when both sexes are collected together.</p></tp:treatment-sec><tp:treatment-sec sec-type="distribution" id="SECID0EAIAI"><title>Distribution.</title><p>Known only from the type locality, Jiangxi Province, China (Fig. <xref ref-type="fig" rid="F9">9</xref>).</p><fig id="F9" position="float" orientation="portrait"><object-id xmlns:xlink="http://www.w3.org/1999/xlink" content-type="doi" xlink:type="simple">10.3897/zookeys.1108.85655.figure9</object-id><object-id xmlns:xlink="http://www.w3.org/1999/xlink" content-type="arpha" xlink:type="simple">38F2DBA5-3933-5022-AC10-0AB55E0514D3</object-id><label>Figure 9.</label><caption><p>Records of <italic><tp:taxon-name><tp:taxon-name-part taxon-name-part-type="genus" reg="Haplodrassus">Haplodrassus</tp:taxon-name-part><tp:taxon-name-part taxon-name-part-type="species" reg="yinae">yinae</tp:taxon-name-part></tp:taxon-name></italic> sp. nov., <italic><tp:taxon-name><tp:taxon-name-part taxon-name-part-type="genus" reg="Hitobia">Hitobia</tp:taxon-name-part><tp:taxon-name-part taxon-name-part-type="species" reg="xiaoxi">xiaoxi</tp:taxon-name-part></tp:taxon-name></italic> sp. nov., and <italic><tp:taxon-name><tp:taxon-name-part taxon-name-part-type="genus" reg="Zelotes">Zelotes</tp:taxon-name-part><tp:taxon-name-part taxon-name-part-type="species" reg="dingnan">dingnan</tp:taxon-name-part></tp:taxon-name></italic> sp. nov. from Jiangxi Province, China</p></caption><graphic xmlns:xlink="http://www.w3.org/1999/xlink" xlink:href="zookeys-1108-189_article-85655__-g009.jpg" position="float" orientation="portrait" xlink:type="simple" id="oo_705990.jpg"><uri content-type="original_file" xlink:type="simple">https://binary.pensoft.net/fig/705990</uri></graphic></fig></tp:treatment-sec><ref-list><ref id="B21"><mixed-citation xmlns:xlink="http://www.w3.org/1999/xlink" xlink:type="simple"><person-group><name name-style="western"><surname>Song</surname><given-names>DX</given-names></name><name name-style="western"><surname>Zhu</surname><given-names>MS</given-names></name><name name-style="western"><surname>Zhang</surname><given-names>F</given-names></name></person-group> (<year>2004</year>) <source>Fauna Sinica: Invertebrata Vol. 39: <tp:taxon-name><tp:taxon-name-part taxon-name-part-type="class">Arachnida</tp:taxon-name-part></tp:taxon-name>: <tp:taxon-name><tp:taxon-name-part taxon-name-part-type="order">Araneae</tp:taxon-name-part></tp:taxon-name>: <tp:taxon-name><tp:taxon-name-part taxon-name-part-type="family">Gnaphosidae</tp:taxon-name-part></tp:taxon-name>.</source><publisher-name>Science Press</publisher-name>, <publisher-loc>Beijing</publisher-loc>, <size units="page">362 pp</size>.</mixed-citation></ref></ref-list></tp:taxon-treatment>
